# Supplementary material for: The identification of the Rosa S-locus provides new insights into the breeding and wild origins of continuous-flowering roses
Source: Hortic Res. 2022 Oct 1;9:uhac155. doi: 10.1093/hr/uhac155 (PMC9527601; doi:10.1093/hr/uhac155)
Supplement: Web_Material_uhac155 [file web_material_uhac155.zip]

Archive with 13 entries (13 files):
- certificate_8610560.pdf
- Supplementary Data Tables.xlsx
- Supplementary Information 1.docx
- Supplementary Information 10.docx
- Supplementary Information 11.docx
- Supplementary Information 2.docx
- Supplementary Information 3.docx
- Supplementary Information 4.docx
- Supplementary Information 5.docx
- Supplementary Information 6.docx
- Supplementary Information 7.docx
- Supplementary Information 8.docx
- Supplementary Information 9.docx
