# Supplementary material for: The identification of the Rosa S-locus provides new insights into the breeding and wild origins of continuous-flowering roses
Source: Hortic Res. 2022 Oct 1;9:uhac155. doi: 10.1093/hr/uhac155 (PMC9527601; doi:10.1093/hr/uhac155)
Supplement: Web_Material_uhac155 [file web_material_uhac155.zip › Supplementary Data Tables.xlsx]

## Sheet: Titles and Notes
Supplementary Data Tables The identification of the Rosa S-locus provides new insights into the breeding and wild origins of continuous-flowering roses Koji Kawamura, Yoshihiro Ueda, Shogo Matsumoto, Takanori Horibe, Shungo Otagaki, Li Wang, Guoliang Wang, Laurence Hibrad-Saint Oyant, Fabrice Foucher, Marcus Linde, Thomas Debener
Name	Title	Note
Table D1	Primer information
Table D2	List of S-RNase genes identified in the rose genome databases	See the bottom of Table for footnotes
Table D3	RNA-seq accession number and sample description
Table D4	cDNA Sequneces of candidate S-RNase genes
Table D5	cDNA Sequneces of S-locus linked F-box genes
Table D6	List of rose cultivars and species studied and results of genotyping	See Supplementary information 10 for details
Table D7	Sequence data used for estimating genomic position of the SC2 S-RNase	See Supplementary information 4 for details

## Sheet: Table D1
Target	Gene	Primer Name	Sequence (5' to 3')	PCR product (bp)	Tm (℃)	Used for	Results	Designed by
RoTCTP	TCTP	RoTCTP_F	GAGGGAGCAACCAAGTTTCTG	100	60	Internal control of expression analysis	Supplementary information 2	Remay et al., 2009 (Ref.4)
		RoTCTP_R	TGTAGTAGGCAAAGACCAAAGC
SC1	S-RNase	S1_F	TGAAGATCTCTTGGCCCAACC	355	60	qPCR expression analysis of SC1 S-genotyping	Supplementary information 2 Supplementary information 5	This study
		S1_R	TTGGCATGATAGTCCCAGCAA
SC2, S6, S8, S10, S21	S-RNase	S2L_F	TCTTGGCCGGACCTGAGAAAT	273	60	qPCR expression analysis of SC2 (Rc0A) qPCR for HRM genotyping SC2/S21 of TF S-genotyping	Supplementary information 2 Supplementary information 4 Supplementary information 5	This study
		S2L_R	AACTTTTCTGCACCGAAGGATAGG
S2L	S-RNase	S2_e3_F1	GCTCTTGGCCGGACCTGA	338	60	PCR amplification of partial sequence of SC2-like S-RNase from gDNA	Supplementary information 4	This study
		S2_e3_R1	ATAATCGTAACAAATGCCCACTTCATAAAT
S1w	S-RNase	S1_Rw_F1	GCACTTGTTCGATGCAGACAC	146	60	Genotyping the presence/absence of S1w of RW in an F1 mapping population	Supplementary information 4	This study
		S1_Rw_R1	GGGCAACTCTATCTGTGCGTAG
SC2	S-RNase	S2_5UF	TTCCACCCAATCGCTTTACT	745	60	RT-PCR amplification of whole CDS	Supplementary information 4	This study
		S2_3UR	TTGACATGACATTTTATTTATAGGATTC
S21	S-RNase	S21_5UF	GCCTTTACATCTCTGCACC	747	60	RT-PCR amplification of whole CDS	Supplementary information 4	This study
		S2_3UR	TTGACATGACATTTTATTTATAGGATTC
RoKN1	Homeobox	RFLP_RKN1_F2	CTAAACCGGTTGTTGAAG	989	60	Mapping the gene in FW map	Supplementary information 4	This study
		RFLP_RKN1_R2	ACACTAACGAGAGAATGTTC
Ro227	S-RNase (3C1)	Ro227_F1	ACTGCGAAGGGGCTTTTACT	310	60	Mapping the gene in FW map	Supplementary information 4	This study
		Ro227_R1	CGATTCACGTCAGCATTCC
		Ro227_dCAPS_R_FokI	TTCACGTCAGCATTCCGGTCATGGAT	307			Supplementary information 4
Ro224	S-RNase (3C2)	Ro224_F5	ATTTTCTGCCGGTAGCATGG	351, 367	60	Mapping the gene in FW map		This study
		Ro224_R5	GTCGACCACAAGGGACAATG				Supplementary information 4
		Ro224_EcoRV_F	TCTGCTTAGGTGCAGGCAGATAT	137
S15, S11, S13, S17	S-RNase	S3L_F	ACTGAAGATCTCTTGGCCTAACC	293	60	S-genotyping of S3, S11, S13, S17	Supplementary information 5	This study
		S3L_R	CCACTTCATGCAACTTCTGAG
S9	S-RNase	S9_F	TGGACAACTGAGTGGGTCAAA	165	60	Specific amplification of S11	Supplementary information 5	This study
		S9_R	TTCTATCTTTGAGTAGACTAGGCTTG
S12	S-RNase	S12_F	TAAACCAACTGAGTAGGTCTTGGC	278	60	Specific amplification of S12	Supplementary information 5	This study
		S12_R	TAGGGCTGGTGTTGCTTGAG
S14	S-RNase	S14_F	AACAAACATTGCAAGTGTTCCGA	151	60	Specific amplification of S5	Supplementary information 5	This study
		S14_R	CTATTTGTGAGTAGTTCAATTGCGTTTT
S7	S-RNase	S7_F	TGATGCAAAATTTTGGGCAGC	253	60	Specific amplification of S12	Supplementary information 5	This study
		S7_R	CAACCGCCGAGTCTTCTGT
S2L	S-RNase	S2_e2_F2	ATTCACCATTCATGGCYTGTGGC	207	50	PCR amplification of partial sequence of S18 SRNase from cDNA	Supplementary information 10	This study
		S2_e3_R3	GTCTGWTCYGAGCATTTGCCATGTTT
S2L	S-RNase	S2_e2_F1	TCARTTTGTGCARCAATGGC	315	50	PCR amplification of partial sequence of S19 SRNase from cDNA	Supplementary information 10	This study
		S2_e3_R2	TCGAAGGMRCGCTGRAAGTAT
SLF5	SLF	SLF5_F	ATAGCGGAGGCCTTGTGTTC	749	60	Mapping the gene in FW map	Supplementary information 8	This study
		SLF5_R	TCCCCAAACACCTTGAATTGGA
ap2	AP2/TOE	ap2_F	GAAGCTGCAAGGTCTTTACGTTAAT	678	60	Mapping the gene in FW and 94/1 populations Genotyping of rose cultivars	Supplementary information 9 Supplementary information 10	This study
		ap2_R	CACGCAATTTCCTTCTTTACACCT
AP2	AP2/TOE	AP2_F	AGTCTTGATCTAAACTTGGGAATTGC	373	60	Mapping the gene in FW by a CAPS marker with RsaI	Supplementary information 9	This study
		AP2_R	TATGGATGGGAAAGAAGTTGGAGTT
ksncopia	KSN	ksncopia_F	TGTGTAGGGTTTTTGACGGCT	484	60	Genotyping of rose cultivars	Supplementary information 10	This study
		ksncopia_R	TGCAAAAGGAATCGATAGGGTGG
ksnnull	/	ksnnull_F	CCATTCAAGAATGCAATGACCACT	561	60	Genotyping of rose cultivars	Supplementary information 10	This study
		ksnnull_R	ATCACATAACCTGAATGCTTTTAAGGAA
KSNw	KSN	KSN_F4	AGGAGCACCTGCACTGGTAT	524	60	Genotyping of rose cultivars	Supplementary information 10	This study
		KSN_R16	CGTAGCTCACCATCTCTCTTCC
SC3	S-RNase	Sc3_F	TTTCAGACATTCCAGGGGATAAGTGCAAGG	247	66	Genotyping of rose cultivars	Supplementary information 10	This study
		Sc3_R	CACTGACGTCCCCAAAACCCCATATCATC
SC4	S-RNase	Sc4_F	GCCTGTGGCCGAGTAACTTTTCACATATT	415	66	Genotyping of rose cultivars	Supplementary information 10	This study
		Sc4_R	TGCATTTGGTCAAGTGTCTGATCGGAACAT
SC5	S-RNase	Sc5_F	TTGGCCGGACCTGAAAAGA	256	60	Genotyping of rose cultivars	Supplementary information 10	This study
		Sc5_R	GAGGACAGGGGCCGTC
SC1	S-RNase	S1_e3F	CAACCAAAGCAGAAACCTACGC	292	64	Genotyping of rose cultivars (1st test)	Supplementary information 10	This study
		S1_u3R	TGACGGGTATCATAGATCATCTTGT
SC1	S-RNase	S1_i2F	TGCTTTTTCTAAGAGGTGGAGAGCT	450	65	Genotyping of rose cultivars (2nd test)	Supplementary information 10	This study
		S1_e3R	GAGTCCGCTGCGTAGGTTGC
SC2	S-RNase	S2_e1F	ACTTTTGCTCTCTTCCGGTGTGC	531	64	Genotyping of rose cultivars (1st test)	Supplementary information 10	This study
		S2_i1R	AGCTTAGTGTGATGAACTGATGACT
SC2	S-RNase	S2_e3F	TCAAGCAGTAACTCATATGGCC	243	65	Genotyping of rose cultivars (2nd test)	Supplementary information 10	This study
		S2_u3R	TCCTTTCTTGTTATCGCCAGC

## Sheet: Table D2
Chromosome		Rosa chinensis 'Old Blush'																							Rosa multiflora
							Heterozygous genome (PRJEB24406) Raymond et al. 2018 (Ref.3)				Homozygous genome (PRJNA445774) Hibrand-Saynit Oyant et al. 2018 (Ref.1)				Homozygous genome (PDCK00000000) Raymond et al. 2018 (Ref.3)				FPKM Pistil			FPKM Stamen			Genome database (http://rosa.kazusa.or.jp) Nakamura et al. 2018 (Ref.2)									FPKM Pistil								FPKM Stamen
	Gene	Gene name	Allele	RNase_T2_His_AS_1 (IPR018188)	Intron Number	CDS (bp)	Annotation	contig	start	end	Annotation	contig	start	end	Annotation	contig	start	end	OB15	OB20	OB75	OB15	OB20	OB75	Gene name	Allele	RNase_T2_His_AS_1 (IPR018188)	Intron Number	CDS (bp)	Annotation	Contig	start	end	Rm08	Rm09	Rm27	Rm28	Rm33	Rm3	Rm2	Rm1	Rm08	Rm09	Rm27	Rm28	Rm33	Rm3	Rm2	Rm1
2	2A	Rc2A	a	●	1	798	S5632.2a	S5632	24081	24991	RC2G0103900m	RC2	8416899	8417809	Chr2g0095681m	Chr2	8615730	8616640	0.101073	0	0.0938331	0	0	0	Rm2A	ND	●	1	798	sc0001309.1_g000009m	sc0001309.1	65121	64202	131.186	2.04797	6.70679	0	0	0	0	0	1.04825	0	0	0	0	0	0	0
			b	●	1	798	S5632.2b												0	0	0	0	0	0
	2B	Rc2B	a	●	2	696	S596.4	S596	47243	50033									0	0	0	0	0	0	Rm2B	ND	●	2	669	ssc0000251.1_g000027.1m	ssc0000251.1	112067	112892	0	0	0	0	0	0	0	0	0	0	0	0	0	0	0	0
			b	Transposon insertion in Exon1			NA	S144	203778	197481	NA	RC2	9368312	9362015	NA	Chr2	9563282	9556985	0	0	0	0	0	0
	2C	Rc2C	Homozygous	-	1	480	S632.1	S632	25188	25771	NA	RC2	21470303	21470886	NA	Chr	21682315	21682898	0	0	0	0	0	0	Rm2CD	ND	-	1	675	NA	sc0004365.1	83742	82925	0	0	0	0	0	0	0	0	0	0	0	0	0	0	0	0
	2D	Rc2D	a	-	1	486	S632.8a	S632	74124	74714	RC2G0233900	RC2	21519493	21520083	Chr2g0110251	Chr2	21731487	21732077	0	0.932163	0	0	0	0.15361
			b	-	1	486	S232.11b	S232	170308	169718									0	0	0	0	0	0
	2E1	Rc2E1	Homozygous	-	1	711	S4809.2a	S4809	16555	17365	RC2G0245600	RC2	23017266	23016457	Chr2g0111581	Chr2	23231432	23230622	0	0	0.105315	0	0	0	Rm2E	ND	-	1	711	sc0005791.1_g000016.1	sc0005791.1	85460	84652	0	0	0	0	0	0	0	0	0	0	0	0	0	0	0	0
	2E2	Rc2E2	Homozygous	-	1	711	S4809.2b	S4809	16555	17365	RC2G0245900	RC2	23037635	23036828	Chr2g0111611	Chr2	23251793	23250986	0	0	1.05315	0	0	0
	2F	Rc2F	a	-	1	699	S2966.7a	S2966	87186	87974					Chr2g0123571	Chr2	36762467	36761679	0	1.68509	30.2086	0.910897	3.06359	1.60203	Rm2F	ND	-	1	639	ssc0000091.1_g000008	ssc0000091.1	39836	39107	0	0	0	0	0	0	0	0	0	0	0	0	0	0	0.377849	0
			b	-	1	612	S454.1a	S454	8634	7658	NA	RC2	32536106	32535660					0	0	0.367053	0.130048	0	0.121985
3	3A	Rc3A	Homozygous	-	2	660	S13315.1m (Exon1,2) S15145.1m (Exon 3)	S13315 (Exon1,2) S15145 (Exon 3)	S13315: 279	S15145: 611	NA (Exon1) RC3G0038300m (Exon2) RC3G0038500m (Exon3)	RC3	7823272	7828965	NA (Exon1) Chr3g0491491m (Exon2) Chr3g0491511m (Exon3)	Chr3	38237292	38242984	0	2.3338	0	0	0	0	Rm3A	ND	-	2	663	Rmu_sc0001267.1_g000023m	Rmu_sc0001267.1	127904	102511	59.8866	9.0624	170.471	0	0	0	0	0	0	0	0	0	0	0	0	0
	3B	Rc3B	a	-	1	654	S11895.1a	S11895	1343	530					Chr3g0477801	Chr3	23745974	23745161	0	0	0	0.121697	0	0	Rm3B	ND	-	1	654	NA	Rmu_sc0017665.1	21184	20046	0	0	0	0	0	0	0	0	0	0	0	0	0	0.943876	0	0
			b	-	1	654	S11895.1b				RC3G0162200m	RC3	24239753	24240565					0	0	0	0	0.251876	0
	3C1	Rc3C1	a	●	1	681	S2378.16	S2378	113002	113741	RC3G0332600	RC3	40578863	40578098					0	0	0	0	0	0	Rm3C1	a	-	1	672	sc0008973.1_g000002.1m	sc0008973.1	10683	9945	0	0	0	0	0	0	0	0	0	0	0	0	0	0	0	0
			b	-	1	711	S1520.14	S1520	109996	110809					Chr3g0458491	Chr3	7157965	7157152	0	0.25487	37.3867	0	0	0		b	-	1	711	sc0013809.1_g000009.1m	sc0013809.1	34536	33723	0	0	0	0	0	0	0	0	0	0	0	0	0	0	0	0
	3C2	Rc3C2	a	●	1	705	S2378.12	S2378	72528	73332	RC3G0333000	RC3	40621765	40620961					0.228812	2.44187	5.84161	0.112893	0	0.423573	Rm3C2	a	-	1	471	sc0008973.1_g000014.1m	sc0008973.1	75002	74417	0	0	0	0	0	0	0	0	0	0	0	0	0	0	0	0
			b	-	1	513	NA	S3556	43327	44693					Chr3g0457441m	Chr3	6548490	6549854	0	0	0	0	0	0		b	-	1	408	sc0008973.1_g000018.1m	sc0008973.1	88036	86733	0	0	0	0	0	0	0	0	0	0	0	0	0	0	0	0
	3C3	Rc3C3	a	●	1	660	NA	S2378	43076	43813	RC3G0336000	RC3	40651220	40650483					0	0	0.113453	0	0	0	Rm3C3	a	●	1	631	NA	sc0007404.1	79695	79150	0	0	0	0	0	0	0	0	0	0	0	0	0	0	0	0
			b	-	1	681	S3556.8	S3556	28265	29074					Chr3g0457381	Chr3	6533526	6534335	0	0	0	0	0	0		b	-	1	681	sc0005442.1_g000003m	sc0005442.1	7934	7125	0	0	0	0	0	0	0	0	0.767719	0	0	0.486515	0	1.68341	0	0
	3D	Rc3D		●	2	687	S325.23m	S325	153642	144380					Chr3g0455911m	Chr3	5498387	5488716	87.4268	161.077	51.0091	0	0	0	Rm3D	a	●	2	645	NA	sc0001861.1	334742	302637			2002.63			73.0796	11.0133	5.08505			0			0	0	0
																										b	●	2	639	NA	sc0006888.1	163515	146510	6062.46	137.777	2560.51	77.1388	135.982	19.9575	6.98556	0.95004	12.6889	0	0	0	0	0	0	0
0	0A	Rc0A		●	2	687	S2042.3m	S2042	50486	26655	NA	Chr00	27779508	27755729					0.117403	132.546	0.326982	0	0	0	Rm0A									2724.97	615.641		13.934	131.851				7.45794	0.527066		0	0
4	4A	Rc4A	a	●	1	570	S121.1	S121	11764	12429	RC4G0094000		11316217	11316882	Chr4g0398371		14898592	14899257	46.1297	58.4967	69.3614	0	0	0	Rm4A	a	Frameshift mutation in exon 1 & 2			sc0004094.1_g000043m	sc0004094.1	207572	208247	21.7099	116.496	17.8285	31.1135	128.083	0	0	16.0489	0	0	0	0	0.434926	0	0	0
			b	●	1	570	S6255.1	S6255	16545	17360									18.3953	73.5977	48.4742	0	0	0		b	Frameshift mutation in exon 2			NA	ssc0000240.1	199311	198641	30.2388		18.2633	29.8735					0		0	0
	4B	Rc4B	a	●	3	684	S4530.2a	S4530	3191	4732	RC4G0432600	RC4	53818434	53816786					0.471673	0	0	1.97811	1.80622	1.41888	Rm4B	a	●	3	684	sc0010226.1_g000016m	sc0010226.1	64927	66575	0	0	3.22189	0.830642	0.491164	0	0	0	3.82176	7.44365	0.97568	1.69534	0.483252	11.0876	1.52963	0.668321
			b	●	3	684	S4530.2b								Chr4g0439731	Chr4	62109883	62108237	0.235837	0.662326	0.109472	0.349077	1.80622	0.873154		b	●	3	684	ssc0000029.1_g000011m	ssc0000029.1	56040	58956
	4C	Rc4C	a	●	2	699	S4530.1m	S4530	1	647	RC4G0432700		53822453	53820949					0.115388	0.129623	0	0.455449	2.94576	0.747615	Rm4C	a	●	2	675	sc0010226.1_g000008m	sc0010226.1	46247	47759	0.994174	0.498472	0	0.961963	0	0	0	0	6.19634	3.71158	6.17931	3.19046	1.83636	4.18062	2.14618	0.677232
			b	●	2	699									Chr4g0439741		62113874	62112373	0.461552	0.259245	0.214245	2.39111	5.53803	1.92244		b	●	2	675	ssc0000029.1_g000010m	ssc0000029.1	52063	53575
6	6A	Rc6A	a	●	8	861	S678.10	S678	94251	90058	RC6G0321700		42502828	42498930	Chr6g0281821m		45159172	45155275	63.0448	72.0851	96.0988	57.0346	57.0135	64.1631	Rm6A	a	●	8	846	sc0001992.1_g000009	sc0001992.1	41259	37414	44.0528	52.595	43.1132	45.6278	78.7797	105.387	110.034	69.9053	62.7159	65.4231	56.159	55.8757	81.8268	146.975	84.858	44.5814
			b	●	8	840	S3805.6	S3805	61847	57692									90.2581	74.858	162.416	50.4068	68.0479	59.9015		b	●	8	946	ssc0000126.1_g000039	ssc0000126.1	162826	166830	36.1399	45.6288	33.5107	36.0571	31.8957	99.9097	65.4177	81.3794	58.741	73.0781	42.1387	47.2445	54.9408	146.056	47.471	53.4386
	6B	Rc6B	Homozygous	-	1	336	S963.23	S963	239697	239275	NA	RC6	47715443	47715024	Chr6g0286961m	Chr6	50347005	50346583	0	0	0	0	0	0	NI
	6C	Rc6C	a	●	2	678	S174.21	S174	124151	123116	RC6G0432600m	RC6	54161775	54162792	Chr6g0293901	Chr6	56433051	56434070	6.30498	16.4374	2.87146	0	0	0	Rm6C	a	●	2	678	NA	sc0027296.1	9988	11001	0	114.921	401.966	14.4853	14.1221	0	0	0.528467	0	0	0	0	0	0	0	0
			b	Mutation in start codon			S3672.1	S3672	14897	15857																b	Partial sequence (Exon 3) only			NA	sc0008185.1	86	522
Footnote											'm' is added to the ending of annotation ID when original annotation was 'modified'.								FPKM : 1-10			FPKM: 31-100			NI = Not Identified either in reference genome or RNA-seq assembles
		Red-colored genes show pistil-specific expressions.					NA = No Annotation												FPKM : 11-30			FPKM: >100				ND = Not Determined probably due to that they are homozygous or they have similar sequences and were assembled to the same contigs.
[truncated: 12 more columns]

## Sheet: Table D3
Accession ID	Species	Plant ID	Plant origin and phenotypic characteristis	Ploidy	Organ	Number of flower	Developmental Stage*	Date of sample collection	Kit for RNA extraction	RNA Con(ng/ul)	RIN (Bioanalyzer)	Library construction method	Kit for Library Preparation	Read length	Data size	No. of reads	No. of mapped reads†	% mapped	Note
DRR321244	Rosa chinensis 'Old Blush'	OB15	Pot cultivated plant in Laboratory, obtained from 'Baranoie Rose Nurseries'	Diploid	Pistil	4	St2 (Balloon)	2018-04-23	Nucleospin Plant RNA (RAP Buffer with 10% PVP)	164	9	PolyA purification	NEBNext® Ultra™ RNA Library Prep Kit for Illumina®	150 bp (Paired end)	4Gb	25224992	24796622	98.3018	*, Buds in the St2 (Ballon stage) are 1 day before anthesis, and those in the St1 (Immature) stage are 4-6 days before anthesis (See Supplementary information 2 for details). †, Numbers of reads mapped to either the genome of R. chinensis or R. multiflora by using Geneious Prime RNA-seq mapper.
DRR321245	Rosa chinensis 'Old Blush'	OB15	Pot cultivated plant in Laboratory, obtained from 'Baranoie Rose Nurseries'	Diploid	Stamen	4	St2 (Balloon)	2018-04-23	Nucleospin Plant RNA (RAP Buffer with 10% PVP)	334	9.8	PolyA purification	NEBNext® Ultra™ RNA Library Prep Kit for Illumina®	150 bp (Paired end)	4Gb	25703006	25128896	97.7664
DRR321246	Rosa chinensis 'Old Blush'	OB20	Pot cultivated plant in Laboratory, obtained from 'Keisei Rose Nurseries'	Diploid	Pistil	4	St1 (Immature)	2018-04-23	Nucleospin Plant RNA (RAP Buffer with 10% PVP)	216	9.2	PolyA purification	NEBNext® Ultra™ RNA Library Prep Kit for Illumina®	150 bp (Paired end)	4Gb	22679716	22073530	97.3272
DRR321247	Rosa chinensis 'Old Blush'	OB20	Pot cultivated plant in Laboratory, obtained from 'Keisei Rose Nurseries'	Diploid	Stamen	3	St1 (Immature)	2018-04-23	Nucleospin Plant RNA (RAP Buffer with 10% PVP)	236	9.7	PolyA purification	NEBNext® Ultra™ RNA Library Prep Kit for Illumina®	150 bp (Paired end)	4Gb	24777674	24282626	98.002
DRR321248	Rosa chinensis 'Old Blush'	OB75	Pot cultivated plant in Laboratory, obtained from 'Herb & Rose Nurseries'	Diploid	Pistil	9	St2 (Balloon)	2018-04-23	Nucleospin Plant RNA (RAP Buffer with 10% PVP)	234	8.6	PolyA purification	NEBNext® Ultra™ RNA Library Prep Kit for Illumina®	150 bp (Paired end)	4Gb	27378604	26709832	97.5573
DRR321249	Rosa chinensis 'Old Blush'	OB75	Pot cultivated plant in Laboratory, obtained from 'Herb & Rose Nurseries'	Diploid	Stamen	5	St2 (Balloon)	2018-04-23	Nucleospin Plant RNA (RAP Buffer with 10% PVP)	336	9.7	PolyA purification	NEBNext® Ultra™ RNA Library Prep Kit for Illumina®	150 bp (Paired end)	4Gb	27342910	26790022	97.9779
DRR321250	Rosa multiflora	Rm1	Field cultivated plant, Nagoya, Japan	Diploid	Pistil	10	St2 (Balloon)	2018-05-31	Nucleospin Plant RNA (RAP Buffer with 10% PVP)	224	7.5	PolyA purification	NEBNext® Ultra™ RNA Library Prep Kit for Illumina®	150 bp (Paired end)	4Gb	25256342	22327614	88.404
DRR321251	Rosa multiflora	Rm1	Field cultivated plant, Nagoya, Japan	Diploid	Stamen	10	St2 (Balloon)	2018-05-31	Nucleospin Plant RNA (RAP Buffer with 10% PVP)	196	9.5	PolyA purification	NEBNext® Ultra™ RNA Library Prep Kit for Illumina®	150 bp (Paired end)	4Gb	23382964	21875536	93.5533
DRR321252	Rosa multiflora (Thornless)	Rm2	Field cultivated plant, Nagoya, Japan, thonless	Diploid	Pistil	15	St2 (Balloon)	2018-05-31	Nucleospin Plant RNA (RAP Buffer with 10% PVP)	146	8.2	PolyA purification	NEBNext® Ultra™ RNA Library Prep Kit for Illumina®	150 bp (Paired end)	4Gb	25441594	23525834	92.47
DRR321253	Rosa multiflora (Thornless)	Rm2	Field cultivated plant, Nagoya, Japan, thonless	Diploid	Stamen	15	St2 (Balloon)	2018-05-31	Nucleospin Plant RNA (RAP Buffer with 10% PVP)	154	9.7	PolyA purification	NEBNext® Ultra™ RNA Library Prep Kit for Illumina®	150 bp (Paired end)	4Gb	26367896	24850318	94.2446
DRR321254	Rosa multiflora (Thornless)	Rm3	Field cultivated plant, Gifu, Japan, thonless	Tetraploid	Pistil	20	St1 (Immature)	2018-05-07	Nucleospin Plant RNA (RAP Buffer with 10% PVP)	208	9.2	PolyA purification	NEBNext® Ultra™ RNA Library Prep Kit for Illumina®	150 bp (Paired end)	4Gb	23441536	21130184	90.1399
DRR321255	Rosa multiflora (Thornless)	Rm3	Field cultivated plant, Gifu, Japan, thonless	Tetraploid	Stamen	20	St1 (Immature)	2018-05-07	Nucleospin Plant RNA (RAP Buffer with 10% PVP)	206	9.5	PolyA purification	NEBNext® Ultra™ RNA Library Prep Kit for Illumina®	150 bp (Paired end)	4Gb	24258620	22679588	93.4908
DRR321256	Rosa multiflora	Rm08	Wild individual, Yodo river side, Osaka, Japan	Diploid	Pistil	15	St1 (Immature)	2020-05-03	Nucleospin Plant RNA (RAP Buffer with 10% PVP)	266	7.8	PolyA purification	NEBNext® Ultra™ RNA Library Prep Kit for Illumina®	150 bp (Paired end)	3Gb	20066334	17881950	89.1142
DRR321257	Rosa multiflora	Rm08	Wild individual, Yodo river side, Osaka, Japan	Diploid	Stamen	10	St1 (Immature)	2020-05-03	Nucleospin Plant RNA (RAP Buffer with 10% PVP)	610	9.7	PolyA purification	NEBNext® Ultra™ RNA Library Prep Kit for Illumina®	150 bp (Paired end)	3Gb	20153838	19127166	94.9058
DRR321258	Rosa multiflora	Rm09	Wild individual, Yodo river side, Osaka, Japan	Diploid	Pistil	30	St1 (Immature)	2020-05-05	Nucleospin Plant RNA (RAP Buffer with 10% PVP)	395.5	8.2	PolyA purification	NEBNext® Ultra™ RNA Library Prep Kit for Illumina®	150 bp (Paired end)	7Gb	45704990	41608636	91.0374
DRR321259	Rosa multiflora	Rm09	Wild individual, Yodo river side, Osaka, Japan	Diploid	Stamen	10	St1 (Immature)	2020-05-05	Nucleospin Plant RNA (RAP Buffer with 10% PVP)	907	9.6	PolyA purification	NEBNext® Ultra™ RNA Library Prep Kit for Illumina®	150 bp (Paired end)	7Gb	52028502	49494678	95.1299
DRR321260	Rosa multiflora	Rm27	Wild individual, Yodo river side, Osaka, Japan	Diploid	Pistil	30	St1 (Immature)	2020-05-03	Nucleospin Plant RNA (RAP Buffer with 10% PVP)	662	8.5	PolyA purification	NEBNext® Ultra™ RNA Library Prep Kit for Illumina®	150 bp (Paired end)	3Gb	20904726	19058232	91.1671
DRR321261	Rosa multiflora	Rm27	Wild individual, Yodo river side, Osaka, Japan	Diploid	Stamen	10	St1 (Immature)	2020-05-03	Nucleospin Plant RNA (RAP Buffer with 10% PVP)	644	9.8	PolyA purification	NEBNext® Ultra™ RNA Library Prep Kit for Illumina®	150 bp (Paired end)	3Gb	25256970	23974886	94.9238
DRR321262	Rosa multiflora	Rm28	Wild individual, Yodo river side, Osaka, Japan	Diploid	Pistil	30	St1 (Immature)	2020-05-09	Nucleospin Plant RNA (RAP Buffer with 10% PVP)	229	8	PolyA purification	NEBNext® Ultra™ RNA Library Prep Kit for Illumina®	150 bp (Paired end)	3Gb	26500328	24640970	92.9836
DRR321263	Rosa multiflora	Rm28	Wild individual, Yodo river side, Osaka, Japan	Diploid	Stamen	10	St1 (Immature)	2020-05-09	Nucleospin Plant RNA (RAP Buffer with 10% PVP)	953	9.5	PolyA purification	NEBNext® Ultra™ RNA Library Prep Kit for Illumina®	150 bp (Paired end)	3Gb	25477472	24146060	94.7742
DRR321264	Rosa multiflora	Rm33	Wild individual, Yodo river side, Osaka, Japan	Diploid	Pistil	30	St1 (Immature)	2020-05-03	Nucleospin Plant RNA (RAP Buffer with 10% PVP)	234	8.2	PolyA purification	NEBNext® Ultra™ RNA Library Prep Kit for Illumina®	150 bp (Paired end)	3Gb	26426686	23812620	90.1082
DRR321265	Rosa multiflora	Rm33	Wild individual, Yodo river side, Osaka, Japan	Diploid	Stamen	15	St1 (Immature)	2020-05-03	Nucleospin Plant RNA (RAP Buffer with 10% PVP)	713	9.4	PolyA purification	NEBNext® Ultra™ RNA Library Prep Kit for Illumina®	150 bp (Paired end)	3Gb	25668026	24202518	94.2905
DRR321266	Rosa rugosa	Rg46	Field cultivated plant, Nagoya, Japan, Red flower	Diploid	Pistil	4	St1 (Immature)	2018-05-30	Nucleospin Plant RNA (RAP Buffer with 10% PVP)	376	9.8	PolyA purification	NEBNext® Ultra™ RNA Library Prep Kit for Illumina®	150 bp (Paired end)	4Gb	25669608	24740864	96.3819
DRR321267	Rosa rugosa	Rg46	Cultivated plant, Nagoya, Japan, Red flower	Diploid	Stamen	4	St1 (Immature)	2018-05-30	Nucleospin Plant RNA (RAP Buffer with 10% PVP)	708	9	PolyA purification	NEBNext® Ultra™ RNA Library Prep Kit for Illumina®	150 bp (Paired end)	4Gb	20127122	19674912	97.7532

## Sheet: Table D4
Species	Plant	Gene Name	Sequence (5' to 3')
Rosa chinensis 'Old Blush'	Genome database (Ref.1,3)	Rc0A_SC2	ATGGCAATAGTGACATCGTTGTTCTCTCTTTTTATTGTTACTTTTGCTCTCTTCCGGTGTGCCTCTTTCAGCATCGCGAGCTACCAATATTTTCAGTTTGTGCAGCAATGGCCACCAAACTTCTGCTACGGTAGATATCGTCCTTGCAATAGGCAATCATTCACCATTCATGGCCTGTGGCCAAATAATTTTTCACAAGTTAATTACAATCATATTTGTTCAGGGGCCGCATTTAAAAATCAGATGTATTTCAATCAAACACTGGTAAACGACCTGACTCGCTCTTGGCCGGACCTGAGAAATGGGAACCATCAAAGGTTTTGGGAAGAGCAGTGGGATAAACATGGCAAATGCTCGGATCAGACGTATGGGCAAACGCGATACTTCCAGCGCGCCTTC…
Rosa chinensis 'Old Blush'	Genome database (Ref.1,3)	Rc2A_a	ATGATGTCTTCATTTCTCACCATTTTTCTCTGTTTTCAACTGCTCCTAGCAGTGCCAAATCCACTTCGAGCGAAAATTTCAGCTCCTGATTCCTTCCTGTTGGTAATTGTTTGGCCCAATACCTTCTGTCTTTTTCAGAGCAATCCATGTCAACAGCTTCCACAATCTTTTACGTTACACGGATTGTGGCCGCAGGCGGAAGGTTCCTCGTTGAAATGTACGAGTGTACCAATGATTGATAGCATCTTAAAAGGCAACAAAGATGATTTGGAAAGGTATTGGCCAAACTTGAAGCACACAAAGTTCGATGAGAGTAAAAAATTCTGGATTAGTGAGTGGATTAAACATGGTAGCTGCTCCGCAAAGACTCCTGCTAATTACTTGAGCCTGGTTTTTGAT…
Rosa chinensis 'Old Blush'	Genome database (Ref.1,3)	Rc2A_b	ATGATGTCTTCATTTCTCACCATTTTTCTCTGTTTTCAACTGCTCCTAGCAGTGCCAAATCCACTTCGAGAGAAAATTTCAGCTCCTGATTCCTTCCTGTTGGTAATTGTTTGGCCCAATACCTTCTGTCTTTTTCAGAGCAATCCATGTCAACAGCTTCCACAATCTTTTACGTTACACGGATTGTGGCCGCAGGCGGAAGGTTCCTCGTTGAAATGTACGAGTGTACCAATGGTTGATAGCATCTTAAAAGGCAACAAAGATGATTTGGAAAGGTATTGGCCAAACTTGAAGCACACAAAGTTCGATGAGAGTAAAAAATTCTGGATTAGTGAGTGGATTAAACATGGTAGCTGCTCCGCAAAGACTCCTGCTAATTACTTGAGCCTGGTTTTTGAT…
Rosa chinensis 'Old Blush'	Genome database (Ref.1,3)	Rc2B_a	ATGAAGTCGATCTTGATTTCATTTGTCACAATTTGTATCAGTTTTCAACTTCTCCTATCAGCGCCAAATCCACCTCAAGCCCCACCTCCAGCGCCCACTCCACCTCCTGATTCCTTCCTTTTGGTCATTGTGTGGCCCAATACCTTCTGTCTTTTTGAGTCATGTCAGCTGCATCCACAATCTTTTACACTACATGGATTGTGGCCACAGGCGAATGGGAAATCCTTGGTGGACTGTGCTGGTTCAGAAATGGATGATAGCACCCAAGACTTGACGCATTCCAAATTTGAAGAGAGTAAAAGCTTTTGGATACATGAGTGGGAAAAACATGGTCGTTGCTCTGCAAAGAGTCCTGCTAATTACTTGAGCCTGGTTTTTGATCTGATGAAAAAACATGAT…
Rosa chinensis 'Old Blush'	Genome database (Ref.1,3)	Rc2C	ATGACAGATCAAAAGGTTATTGCATCTTACCTCTGCATGCCAACCAAGTTTCATGTACATGGAATATGGCCTTCCAACTTCTCCGATATAGAAGTCACTTGTGGTCAAGCACTGACGAATAACCCCTTTGATAAGGCGCAGATGACACCTCTGCAGACGGATTTAGTAAACTCATGGCCATCCGTGTTAATAACAAAGAGCAATATGTGGTTTTGGGAGCATGAGTACGAGAACCATGGCGCATGTACAGTAGAGTCAGGTGTACCACAATTCACTCAAAAGTCCTACTTTGAGAAAGGACACCAGCTATGGAACCAATATGACATCCATTCAGTGCTTGATCAAAGTGGTATTAAACCAAGTACTGCAAAATCATACACTATGACTCAGCTTGTAACC…
Rosa chinensis 'Old Blush'	Genome database (Ref.1,3)	Rc2D_a	ATGAAGAATTCAAACTTCATCATCCTTCTATCAGTATATGTACTTGTTGTACAAGTTCTCAACGTTTCAAATGCTGAACCCTACGAGTACATGCAATTTGTACTCCAGTACCCACCTGGAGTTTGCTATGACACATCAAAAGGTTATTGCATCTCACCTCTGCCAACCAAGTTCCATGTACATGGAATATGGCCTTCTAACTTCTCCGATATACATGTCACTTGTGGTCAAGCACTGAAGAATAATCCCCTTGATAACGCGCAGATGACACCTCTGCAGATGGATTTGGTAAACTCATGGCCGTCCGTGTTAACAACAAAGAGCAATATGTGGTTCTGGGAGCATGAGTACAAGAAACATGGCGCATGTACAGTAGAGTCAGGTGTACCACCTTTCACT…
Rosa chinensis 'Old Blush'	Genome database (Ref.1,3)	Rc2D_b	ATGAAGAATTCAAACTTCATCATCCTTCTATCAGTATATGTACTTGTTGTACAAGTTCTCAACGTTTCAAATGCTGAACCCTTCGAGTACATGCAATTTGTACTCCAGTACCCACCTGGAGTTTGCTATGACACATCAAAAGGTTATTGCATCTCACCTCTGCCAACCAAGTTCCATGTACATGGAATATGGCCTTCTAACTTCTCCGATATACATGTCACTTGTGGTCAAGCACTGAAGAATAACCCCTTTGATAACGCGCAGATGACACCTCTGCACACGGATTTGGTAAACTCATGGCCGTCCGTGTTAACAACAAAGAGCAATATGTGGTTCTGGGAGCATGAGTACAAGAAACATGGCGCATGTACAGTAGAGTCAGGTGTACCACCTTTCACT…
Rosa chinensis 'Old Blush'	Genome database (Ref.1,3)	Rc2E1	ATGAAGAATTCAAACTTCATTATCCTTCTATCAGTATATGCACTTGTACAAGTTCTCAACGTTTCAAATGCTGAACCCTACGAGTACATGCAATTTGTACTCCAGTACCCACCTGGAGTTTGCTATGACCAATCAAAAGGTCATTGCATCTCACCTCTCCCAACCAAGTTTCATGTACATGGAATATGGCCTTCTAACTTCTCCAATACACTTGTCCGTTGTGGGCACGCACTGAGGAATAACCCCTTTCATAAGGTGCAGATGACACCTCTACAGACGGATTTGGGAAACTCATGGCCGTCCGTGTTAACACAAAACAACAATATGCAGTTCTGGGAGCATGAGTATAGAGAGCACGGTGCATGTGCAGTAGAGTCAGGTGTACCACCTTTCACTCAA…
Rosa chinensis 'Old Blush'	Genome database (Ref.1,3)	Rc2E2	ATGAAGAATTCAAACTTCATTATCCTTCTATCAGTATATGCACTTGTACAAGTTCTCAACGTTTCAAATGCTGAACCCTACGAGTACATGCAATTTGTACTCCAGTACCCACCTGGAGTTTGCTATGACCAATCAAAAGGTCATTGCATCTCACCTCTCCCAACCAAGTTTCATGTACATGGAATATGGCCTTCTAACTTCTCCAATACACTTGTCCGTTGTGTGCACGCACTGAGGAATAACCCCTTTCATAAGGCGCAGATAACACCTCTGCAGACCGATTTGGGAAACTCATGGCCGTCCGTGTTAACACAAAAAAACAATATGCAGTTCTGGGAGCATGAGTATAGAGAGCACGGTGCATGTGCAGTAGAGTCAGGTGTACCACCTTTCACTCAA…
Rosa chinensis 'Old Blush'	Genome database (Ref.1,3)	Rc2F_a	ATGAAAACAGCAGCAGTCTGTCTCCTTTTCTTGCTCTCTGTTATACTGTTCAAGGGTTCCCATGCAAAGCCATACGAATACCTACAGTTTGTCTTGCAATACCCTAGAGGTTACTGTGTTAACGACAAGAAATGCATTCCACCGGCGAGCTTGCCAGCCAAATTCACGGTTCATGGAATTTGGCCCACGAATATTTCCGAGCCGATTATCAGCTGTGACAAGGCACAGAAACTACACTCGTTCAACGGAAACCTGATAACTCCGTCGTTGAAAACCGATCTTCTCCAATCTTGGCCCAGCGTCGTGACAAATAAAGATGATATGTCGTTTTGGGAACACGAATATAATAAGCATGGGTCCTGTACTGCACCAGCTATCACTCAGACAGCGTATTTTGAG…
Rosa chinensis 'Old Blush'	Genome database (Ref.1,3)	Rc2F_b	ATGAAAACAGCAGCAGTCTGTCTCCTTTTCTTGCTCTCTGTTATACTGTTCAAGGGTTCCCATGCAGAGCCATACGAATACCTACAGTTTGTCTTGCAATACCCTAGAGGTTACTGTGTTAACGACAAGAAATGCATTCCACCGGCGAGCTTGCCAGCCAAATTCACGATAACTCCGTCGTTGAAAACCGATCTTCTCCAATCTTGGCCCAGCGTCGTGACAAATAAAGATGATATGTCGTTTTGGGAACACGAATATAATAAGCATGGGTCCTGTACTGCACCAGCTATCACTCAGACAGCGTATTTTGAGAGAGCTCACAAGTTCTGGAAGGAGTATGATCTCTATTCCATTTTGGAACAAAAAAATATCAAGCCGGGGCAATCTCGATCGTATTCA…
Rosa chinensis 'Old Blush'	Genome database (Ref.1,3)	Rc3A	ATGGCAATATTGAAATTGCCGTTCGCTTTCAATGTTCTTGCTTTCGCTTTTTATTTATGTTTCAGTGTGAGCACGGGGTATTACGAATATTTCAAACTTGTGCAACAATGGCCACCAACCACTTGCCAAAATGCAAACTGCCGCAGAGTACCGCCACCTCGCCTCTTTACCCTCCATGGGTTTTGGCCATCTAATTATTCAAACAATGTCGTGGCTAATTGCACTAACGCAATATTTCAACGGATGGATCGCTCATTGGTATCTAAACTGAATATATCCTGGCCCAATGTGAAATATCCGAATAATATCCAGTTTTGGGATAAACAGTGGAGAAAACATGGCTCATGTTCCGTGCACACGTTTAACCAAACAGAGTACTTCACGCAAGCGGATAATCTT…
Rosa chinensis 'Old Blush'	Genome database (Ref.1,3)	Rc3B_a	ATGGAAATCATTTATTTTCTTGCTTTCATATTATTTTTATTTCCCGCAACTGTGCCAGCACAGACAAAAGGTTACGAGTATATCATGCTGGTCCTCCAAAATCCTTTTAACAGGAATGGCACTAGTCCTTGGACCATACATGGCCTGTGGGCCGAGAGACTTCAAGGACCATCTCCTAACTATAAATTTGTTCCAGTTAATAATTGTCCATCAGCCCCTCCATTTAACCGTGAGATTAATAGCGACATTCAAGCTGCACTAATTAAAGCTTGGCCCAGTATTATGGGTAAACCAAACCTAAAATTTTGGGAACATGAATGGGGAAAACACGGTTCATGTACCACAGATTTATTACCAACTTCTAATGACTACCTACTGAAAGGAGTTTACCTGTGGGAG…
Rosa chinensis 'Old Blush'	Genome database (Ref.1,3)	Rc3B_b	ATGGAAATCATTTATTTTCTTGCTTTCATATTTTTTTTATTTCCCGCAACTGTGCCAGCACAGACAAAAGGTTACGAGTACATCATGCTGGTCCTCCAAAATCCTTTTAACAGGGATGCCGCTAGTCCTTGGACCGTACATGGCCTGTGGGCCGAGAGACTTCAAGGACCATCTCCTAACTATAAATTTGTTCCAGTTAATAATTGTCCATCAGCCCCTCCATTTAACGATGATATTAATAGCGACATTCAAGCTGCACTAATTAAAGCTTGGCCCAGTATTATGGGTAAACCAAACCTAAAATTTTGGGAACATGAATGGAGAAAACACGGTTCATGTACCACAGATTTATTACCAACTTCTAATGACTACCTACTGAAAGGAGTTTACCTGTGGGAG…
Rosa chinensis 'Old Blush'	Genome database (Ref.1,3)	Rc3C1_a	ATGGGGATTAATGTCATCCTGATTCTTCTCTGCCTTATCAGCAACGTTGCTAGTGCAGCCAACACATACGATTATCTTCAACTAGTACTGCAATGGCCAAACACGTTCTGCATCAGTAACCAAAAGTGCATATCAAATCTCCCACTAGACTTCACCATACATGGGTTATGGCCTAGCAATTTCTCCGGCCAAAATAACCCATGTGTGGGTGCGCCATTTAATAGAGCTCAGATGTCCGCGAACTACCGTCTTCAAACCATATTGCTCCCATCCTCGTGGAGAAGCTACCTTATCGCTGTCTCCAACACAAACTTCTGGCAGACTGAGTATAACAAACATGGTACATGTTCGGAGCTCAATTTGCCACAGACGGAATACTTCACCAAAACCCATTGGCTA…
Rosa chinensis 'Old Blush'	Genome database (Ref.1,3)	Rc3C1_b	ATGAAAACCCCAGCAGCAGTCTGTCTTATTTTCTTGCTTTCTGTTATTCTGCTCAAGGGTTCCCACGCAGAGCCATACGAGTATCTACAATTTGTTTTGCAATACTCCAAAGGCTACTGCTACAACACCCAGATATGTTTTGCGAGGTTGCCAAAAATGTTTACCATACACGGTGTCTGGCCCGCGAACATTTCCAATCCCCTGGTGAGATGTAAACAGTCAAAGAAACTACACCAGTTCAAGCAAAACGTGATGACAACATCACTGCAAAACGATCTTGGCCAATCTTGGCCCAATGTCGAAAGAGCTAAAACCAATATAGGGTTTTGGAAAGAGGAATACGAAAAGCATGGGTCTTGTACTGCACCAGCTATCACACAGAAAGCGTACTTTGAGAGA…
Rosa chinensis 'Old Blush'	Genome database (Ref.1,3)	Rc3C2_a	ATGGAAACGGCATTGCTATGTACAGTCTCCATGCTGGTTATTTCTGCTTTTCCATCCGGTGCTAAAGCCGCGAATCAGTACGACTATCTTCAATTTGTTCAACAATGGCCGATAACCTTGTGCTACAACAACCCAGCCTGTATTCCAGGAGCATCACTCCCACTGGACTTCTTTATCCATGGGTTATGGCCAAGCAATTTCTCTGGCCAGAATCAGCCCTGTGTTGGTACTCCGTTCGACTATAATGAGATGCTTAGTCAATATCGTCTCCGAACCAAAATGCTACCATTCTCATGGCCAAGCTTCACTCGTAGATCCAACATGGGCTTCTGGAAATATGAGTATAATCAACACGGCACTTGTTCGGAGAATAACCTCGCGCAGACGGACTATTTTTAC…
Rosa chinensis 'Old Blush'	Genome database (Ref.1,3)	Rc3C2_b	ATGGGGATCATGCAACTCGCCCTGCTCCTTCTCTCTGCGTGGGGGGCAGCTGATGCAGCCAATCCCTACGACTACCTCCAATTCGTCCAACAGTGGCCTGCTACATTCTGTTCCAGCAGGTCAGATTGTATCCCAAATCCCCCGCAAAATTTCTTTACAATCCACAGCTTTTTTTTTTTTTTTGGCAAAGAGTATTTGAGAGGGGGGAGGCAGATGTCTGCTACCGAAAACCATGGTTTGAGGTACTATTTTCTGCCGGTAGCATGGCCCCAATTGATATCTCATTATTCCGATATGGACTTCTGGGAAACAGAGTACAATAGCCATGGTACCTGCTCGAAGAACAATCTGAGCCAGACGGAATATTTTAAGAAAGCTTACTGGATGTGGTATCAATAT…
Rosa chinensis 'Old Blush'	Genome database (Ref.1,3)	Rc3C3_a	ATGGCACAAAATAATATGGCTTACGTCCTCATGACCTGCACTACTGTTGCCTTACTCTTTACTCTGGCCTCCTCGTATACCGCCTACGAATACTTCTTGTTTGTTCAACAGTGGTCCAAGACCGTTTGTGGTAACAGCTGCAAAGCTCCCTCTCCAGTTTTTACGATACATGGGTTGTGGCCCTCCAACCACACTGGCCCTCAGCTGAAGTGCACTGGTGCAGCATATAATCCCACAGAGATGAACAACCAACCCATCTTGAAAAAGAACCTTGAAACTAAATCATGGCCAGATGTTATTCATGGGCAGCATGAGATTTTCTGGATACACGAATGGGGCTTCCACGGCAAATGTTCAGATCTCGTCTTCCCACAGACGAAGTATTTTGAGCGCAGCCAT…
Rosa chinensis 'Old Blush'	Genome database (Ref.1,3)	Rc3C3_b	ATGGCATTCCTAGCAGTTAGGACACTAATTGTTCTTATGCTTATTTCTACATTTGCTAAAGCCGCAAACAAATATGACTATCTACAACTAGTGCAACAATGGCCTAAAACGTTCTGCCATAATAACCGAGCTTGCATTCAAGGTGCAGTCCTCCCGGAGCTGTTCTCGATACATGGTATGTGGCCATCTAATTTCTCCGGCCAGAACGACGCTTGTGTTGGAACTCGGTTCAGCATGAGAGAGATGCGTCGACACAATCATCTCGAAACTCAATTGCTGTCATCCTCATGGCCAAGCTACACTGGTCTGTCCAACCTGCACTTTTGGGAGTATGAGTATAACAAGCACGGCACTTGTTCAGAGAATAACCTCAAACAGACGGACTATTTCACCAGAGCC…
Rosa chinensis 'Old Blush'	Genome database (Ref.1,3)	Rc3D_SC1	ATGGCAATGTTGAAATCATCGTTCGCTTTAATTGCTCTTGCTTTTGCTCTCTGTTTCACTATGAGCATTGGTTCCTATGAATATTTTAAATTTGTGGTACAATGGCCACCAGCCCACTGCAGGGTTAGAAAATGCACACCCCAAGCCTTGCAACAGAAAATTTACACCATCCATGGCCTATGGCCGAGTAATTATTCTAAAGCTGTTGTGTATAATTGTCCGGGATCGTCTTTTCAAAATCCGGCTCCTCCATTGGAAGCCAAACTGAAGATCTCTTGGCCCAACCTAGAACGTCCGAACGATGCAATGTTTTGGGCACTTGAGTGGGACAGGCATGGCAAGTGTTCGGAGCAGACATTTACACAAACCCAATACTTCAATCGAGCCCATGAAATTTGG…
Rosa chinensis 'Old Blush'	Genome database (Ref.1,3)	Rc4A_a	ATGAGAACACCAGCAGTCTGTCTTATTTTCTTGCTCTCTGTTGGTCTGTTCAAGGGTTCCCATGCAGAGCCATTCGAATACCTACAGTTTGTCTTGCAATACGCTAGAGGTTCCTGTGTTAACGTCAAGAAATGCATTCCACCGGCGAGATTGCCGGCCAAATTCACGGTTCATGGAATTTGGCCCACGAATATTTCCAAGCAGGAGGTGATCGAGTGTACAGCTGCCGTGAAACTACACTCGTTCGACGGAAACCTGATAACACCGTCGCTGAAAACCGATCTTCTCCAATCTTGGCCCAGCGTCCGGAGAGATAAAGATAATATGACTTTTTGGGAACACGAATATAATAAGCATGGGTCCTGTACTGCACCAGCTATCACTCAGACAGCGTATTTT…
Rosa chinensis 'Old Blush'	Genome database (Ref.1,3)	Rc4A_b	ATGAGAACACCAGCAGTCTGTCTTATTTTCTTGCTCTCTGTTAGTCTGTTCAAGGGTTCCCATGCAGAGCCATACGAATACCTACAGTTTGTCTTGCAATACGCTAGAGGTTCCTGTGTTAACGTCAAGAAATGCATTCCACCGGCGAGCTTGCCGGCCAAATTCACGGTTCACGGAATTTGGCCCACGAATATTTCCAAGCAGGAGGTGATCGAGTGTACAGCTGCCGTGAAACTACACTCGTTCGACGGAAAACTGATAACACGGTCGCTGAAAACCGATCTTCTCCAATCTTGGCCCAGCGTCCGGAGAGATAAAGATAATATGACTTTTTGGGAACACGAATATAATAAGCATGGGTCCTGTACTGCACCAGCTATCACTCAGACAGCGTATTTT…
Rosa chinensis 'Old Blush'	Genome database (Ref.1,3)	Rc4B_a	ATGAGATACAGCACTAGTTTGATTTTGATCAAACTATTGGTAATTCAATACCTGTCAGTTCTTTGCGCTTCGCAGGACTTTGATTTCTTCTACTTCGTTCAACAGTGGCCTGGAGCATATTGCGACACAAAGCATAGTTGTTGCTATCCAAAGTCAGGGAAGCCTGCAGCAGATTTCGGCATTCACGGTCTCTGGCCAAACTACAAGGATGGCTCTTACCCTTCAAACTGTGATCCAGACAGTGTCTTCGACAAATCTGAGATCTCAGAGTTGATGGGCAGTCTGGAAAAGAGTTGGCCATCTATGAGCTGCCCAAGCAGTAATGGTTACAGGTTCTGGTCACACGAATGGGAGAAGCATGGCACTTGCTCCGAATCTGAACTTGATCAGAAAGATTAC…
Rosa chinensis 'Old Blush'	Genome database (Ref.1,3)	Rc4B_b	ATGAGATACAGCACTAGTTTGATTTTGATCAAACTATTGGTAATTCAATACCTGTCAGTTCTTTGCGCTTCGCAGGACTTTGATTTCTTCTACTTCGTTCAACAGTGGCCTGGAGCATATTGCGACAAAAAGCATAGTTGTTGCTATCCAAAGTCAGGGAAGCCTGCAGCAGATTTCGGCATTCACGGTCTCTGGCCAAACTACAAGGATGGCTCTTACCCTTCAAACTGTGATCCAGACAGTGTCTTCGACAAATCTGAGATCTCAGAGTTGATGGGCAGTCTGGAAAAGAGTTGGCCATCTATGAGCTGCCCAAGCAGTAATGGTTACAGGTTCTGGTCACACGAATGGGAGAAGCATGGCACTTGCTCCGAATCTGAACTTGATCAGAAAGATTAC…
Rosa chinensis 'Old Blush'	Genome database (Ref.1,3)	Rc4C_a	ATGAAGTCCATCTCCTCAAAAATGGTCAAGCTTCTAATACTAGCACTAGTAGGATCATCATGTCTTTCGGTCCTTTGTGCTGCAGAAGATTTTGATTTCTTCTACTTTGTTCAGCAGTGGCCAGGATCATTCTGTGATACACAGAAAAGTTGCTGCTATCCAACCACAGGGAAGCCTGCAGCAGATTTTGGGATTCATGGGCTCTGGCCAAATTACAAGGATGGTTCATACCCCTCAAACTGTGATCCAAACAACCCCTTTGATCAATCTCAGCAGGTTTCAGATTTAATTAGCAGTATGCAAGAAGAATGGCCAACACTAGCATGCCCTAGCAGCAGCGGGATTGCGTTCTGGACACACGAGTGGGAAAAACATGGAACCTGCTCCGAGTCTGCCATT…
Rosa chinensis 'Old Blush'	Genome database (Ref.1,3)	Rc4C_b	ATGAAGTCCATCTCCACAAAAATGGTCAAGCTTCTAATACTAGCACTAGTAGGATCATCATGTCTTTCGGTCCTTTGTGCTGCAGAAGATTTTGATTTCTTCTACTTTGTTCAGCAGTGGCCAGGATCATTCTGTGATACACAGAAAAGTTGCTGCTATCCAACCACAGGGAAGCCTGCAGCAGATTTTGGGATTCATGGGCTCTGGCCAAATTACAAGGATGGTTCATACCCCTCAAACTGTGATCCAAACAACCCCTTTGATCAATCTCAGGTTTCAGATTTAATTAGCAGTATGCAAGAAGAATGGCCAACACTAGCATGCCCTAGCAGCAGCGGGATTGCGTTCTGGACACACGAGTGGGAAAAACATGGAACCTGCTCCGAGTCTGCCATTAAC…
Rosa chinensis 'Old Blush'	Genome database (Ref.1,3)	Rc6A_a	ATGGCTATTCTCTCTGCTAACCTTGCCTCTTCTGCTGCACTTGCATTGATTCTAGTAGCGGCTTCGCTGTGTCTGATTGAAGCCAAACAATTTGGAATTGGAATTGAAATTGGAAGCAGAGGAAGGCCAAGGCAGAGAGAGTTTGATTACTTTAACTTGGCCTTACAATGGCCTGGAACCTACTGTCAACGCACCCGTTATTGCTGCCCCAACAACGCCTGCTGCCGAGGCTCAAATTCTCCGGCTGTGTTCACAATCCATGGATTGTGGCCTGACTACAATGATGGAAGCTGGCCTGCCTGTTGCACAAAGAAGAGTTTTGATGAAAAAGAGATCTCAACATTGCTTGACCCCTTGGAGAAATACTGGCCCTCATTAAGTTGTGGTAAACCATCATCC…
Rosa chinensis 'Old Blush'	Genome database (Ref.1,3)	Rc6A_b	TACAATGGCCTGGAACTTACTGTCAACGCACCCGTTATTGCTGCCCCAACAACGCCTGCTGCCGAGGCTCAAATTCTCCGGCTGTGTTCACAATCCATGGATTGTGGCCTGACTACAATGATGGAAGCTGGCCTGCCTGTTGCACAAAGAAGAGTTTTGATGAAAAAGAGATCTCAACATTGCTTGACCCCTTGGAGAAATACTGGCCCTCATTAAGTTGTGGTAAACCATCATCCTGCCGTGGTGGAAAAGGATCCTTTTGGGGTCATGAGAAGCATGGGACTTGCTCAGCTCCAGTAACTGGAGATGAATACAACTACTTTTTGACGACCCTCAATGTGTATTTTAAATACAACGTCACAAAAGTCCTGAATGAAGCAGGATATGTACCTTCTAATA…
Rosa chinensis 'Old Blush'	Genome database (Ref.1,3)	Rc6B	ATGTCTGTTTGTTATGATATCAACTGCCCTAACACTTCCCCTCCAATCATCACGGTACACGGTTTATGGCCATCGAACTATAATCGACCTCGCTTGAAGTGCTCTGGCGTTGTGACATCTAGTGAAACACTGATGAGTCACCAAACAGTACTAAAAGCAAACTTGGATCAACATTCTTGGTCGGATGTGGAGAAGGGAAACCATATAGGTTTCTGGAAGCATGAGTGGCAGGCTCATGGACAGTGTTTAGACACCGTCTTTCCAGTTTCCACATACCAAATATTTCCAATGGTGTCGCGATATGTGGAAGAAAAACGTGATAGGCGAGATCCTTGA
Rosa chinensis 'Old Blush'	Genome database (Ref.1,3)	Rc6C_a	ATGACGATCCTGAATGGGGTGGCTCTTGCATTTGTTCTTTCCTTGTGTATCCCCATGTGCACCGGTTCATATGATCATTTTAAATTTGTACAACAATGGCCACCGGCCGTCTGTGATACGTCTGGCTGCAAGAGATCGGGGTTATCACGCTTCACGATCCATGGCCTTTGGCCAAATAATAAAACGTATGTGAAAAATCAACCGACTTGTCTTACCAATCGGGCCAACTCAATTAAGGCTACGATACTCACTAGTTCGAATTTGGTAAGCAAGCTGAGCACCTCTTGGCCCGATGTGAAAAATGCAAATGATAATGATTTTTGGAACAAACAATGGGACAAGCATGGCACATGTTCCTTGCAGACATACGACCAAGCACAATACTTCGAGCGGTCATAC…
Rosa rugosa	Rg46	Rg0A_S19	ATGGAAAAGTGGAAATCTTCGGTCACTCTTGTTAGTCTTGCTCTCGCTCTCTTCCCGTGGTTTGCTTTGAGCCGCGGAGTGTACGATTTTTTTCAACTGGTGCAACAATGGCAGCCAAACGTCTGCTACAATAGAAATCCACCTTGTGTAAAAAACTCTCCAGAATTCACCATTCATGGCTTGTGGCCAAGTAATTTTACGCAAATTGATTACAACCCTAATTGCCAGGGTCAAGCAATTGACATGCAGATGTTTCAAAACCAAACAATGGTAAACCAACTGAGTAGGTCTTGGCCTGAGCTGTTATCTGGATCCAATACACAATTTTGGATAGGGCAATGGAACAAACATGGCAAATGTTCCGACCAGACGTTCAAGCAAAGCGAATACTTTCAGCGA…
Rosa rugosa	Rg46, Genome database (Ref.5)	Rg3D_S18	ATGTTGAAATCATCGCTCCCTTTCATTGTTCTTGCTTTTGGTCTCTTCTCGAGTATCACTATTAGCATTGGATCCTATCAACATTTTAAATTTGTGGTACAATGGCCACCGACCCACTGTGCAAATAGACAGAATCCTTGCTACAAAGCCCCGCAACTCTATACCATCCATGGACTATGGCCAAATAATAACACCCCTGGGATTTATAGGTCTATATGCCAAGGGTCGTCGTTCATTAAACCGGATCCTAAATTGGAAGCCAAACTCGATGTCTCCTGGCCCAACGTAGAGAGTTCGAATAATACGAAGTTTTGGGAACTCGAGTGGAACAGACATGGCAAGTGTTCCGAGCAGACATATACGCAAACCCGATATTTTGAACGAGCCCATGAAATTTGG…
Rosa rugosa	Rg46	Rg6A_a_Rg46	ATGGCTATTCTCTCTGCCAAACTGGCCTCTTCTGCTGCACTTGCATTGATACTAGTAGCGGCTTCGCTGTGTCTGATTGAAGCCAAACAATTTGGAATTGGGATTGAAATTGGAAGCAGAGGAAGGCCGAGGCAGAGAGAGTTTGATTACTTTAACTTGGCCTTACAATGGCCTGGAACTTACTGTCAACGCACCCGTTATTGCTGCCCCGGCAACGCCTGCTGCCGAGGCTCAAATTCTCCGGCTGTGTTCACAATCCATGGATTGTGGCCTGACTACAATGATGGAAGCTGGCCTGCCTGTTGCACAAAGAAGAGTTTTGATGAAAAAGAGATCTCAACATTGCTTGACCCCTTGGAGAAATATTGGCCATCATTAAGTTGTGGTAAACCATCATCC…
Rosa rugosa	Rg46	Rg6A_b_Rg46	ATGGCTGTTCTCTCTGCCAAACTGGCCTCTTCTGCTGCACTTGCATTGATACTAGTAGCGGCTTCGCTGTGTCTGATTGAAGCCAAACAATCTGGAATTGGGATTGAAATTGGAAGCAGAGGAAGGCCAAGGCAGAGAGAGTTTGATTACTTTAACTTGGCCTTACAATGGCCTGGAACTTACTGTCAACGCACCCGTTATTGCTGCCCCAACAACGCCTGCTGCCGAGGCTCAAATTCTCCGGCTGTGTTCACAATCCATGGATTGTGGCCTGACTACAATGATGGAAGCTGGCCTGCCTGTTGCACAAAGAAGAGTTTTGATGAAAAAGAGATCTCAACATTGCTTGACCCCTTGGAGAAATATTGGCCATCATTAAGTTGTGGTAAACCATCATCC…
Rosa multiflora	Rm28, Rm50	Rm0A_S10	ATGGCAGTAGTGGCATCGTCCTTCTCTTTTATTATTCTTTCCTTTGCTTTCTTCCGGTGTTTCTGTTTGAGCATCGCGAGCTACGATTATTTTCAATTTGTGCAGCAATGGCCACCGAACTTCTGCTACGGTACAAGATATCCTGGTTGCAACATTAACAGGCGATCATTCACCATTCATGGCTTGTGGCCAAATAATATTTCTCAAATTAATTACAATCATATTTGTGCAACAGGAAGCGTGTTTGACAATCAGATGTATTCAAATCAAACATTGGTAAAAGACCTGACTACCTCTTGGCCGGACCTGAAAAATGGGAACAATCAAAGGTTTTGGAGAGAGCAGTGGGATAAACATGGCAAATGCTCAGAACAGACATATACACAAACGCGATACTTC…
Rosa multiflora	Rm32, Rm33	Rm0A_S12	ATGGAAAAGTGGAAATCTTCGGTCGCTCTTGTTAGTCTTGCTCTCGCTCTCTTCCCGTGGTTTGCTTTGAGCCGCGGAGTGTACGATTTTTTTCAACTGGTGCAACAATGGCAGCCAAACGTCTGCTACAATAGAAATCCACCTTGTGTAAAAAACTCTCCAGAATTCACCATTCATGGCTTGTGGCCAAGTAATTTTACGCAAATTGATTACAACCCTAATTGCCAGGGTCAAGCAATTGACATGCAGATGTTTCAAAACCAAACAATGGTAAACCAACTAAGTAGGTCTTGGCCTGAGCTGTTATCTGGGTCCAATACACAATTTTGGGTAGGGCAATGGAACAAACATGGCAAGTGTTCCGACCAGACGTTCAAGCAAAGCGAATACTTTCAGCGA…
Rosa multiflora	Rm08, Rm13	Rm0A_S6	ATGGCAGTAGTGACATCGTTGTTCTCTCTTCTTATTGTTACTTTTGCTCTCTTCCAGTGCGTCTCTTTCAGCATCGCGAGCTACCAATATTTTCAGTTTGTGCAGCAATGGCCACCAAACTTCTGCTACGGTAGATATCGTCCTTGCAATAGGCAATCATTCACCATTCATGGCCTGTGGCCAAATAATTTTTCACAAGTTAATTACAATCATATTTGTTCGGGGGCCGCATTTAACAATCAGATGTATTTCAATAAAACACTGGTAAATGACCTGACTCGCTCTTGGCCGGACCTGAGAAATGGGAACCATCAAAGGTTTTGGGAAGAGCAGTGGGATAAACATGGCAGATGCTCGGATCAGACGTACGGGCAAACGCGATACTTCCAGCGCGCCTTC…
Rosa multiflora	Rm09	Rm0A_S8	ATGACATCGTCGTTCTCTCTAATTATTCTTACCTTTGCTTTCTTCCGGTGTTTCTGTTCGAGCATCGCGAGCTACCAATATTTCCAATTTGTGCAGCAATGGCCACCAAACTTCTGCTTTGGTACTAGCTATCCCGGTTGCAATACTAACAGGCGATCATTCACCATTCATGGCTTGTGGCCAAATAATAACTCTCAAATTAATTACAATCATAATTGTGTAGCGGGGAGCGTATTTGACAATCAGATGTATACAAATCAAACATTGGTAAACGACCTGACTCGCTCTTGGCCGGACCTGAAAAATGGGAACAATGGAGGGTTTTGGAAAGAGCAGTGGGATAAACATGGCAAATGCTCAGAACAGACATATACACAAACGCAATACTTCCAGCGCTCC…
Rosa multiflora	Genome database (Ref.2)	Rm2A	ATGATGTCTTCATTTCTCACCATTTTTCTCTGTTTTCAACTGCTCCTAGCGGTGCCAAATCCACTTCGAGAGAAAATTTCAGCTCCTGATTCCTTCCTGTTGGTAATTGTTTGGCCCAATACCTTCTGTCTTTTTCAGAGCAATCCATGTCAACAGCTTCCACAATCTTTTACGTTACACGGATTGTGGCCGCAGGCGGAAGGTTCCTCGTTGAAATGTACGAGTGTACCAATGATTGATAGCATCTTAAAAGGCAACAAAGATGATTTGGAAAGGTATTGGCCAAACTTGAAGCACACAAAGTTCGATGAGAGTAAAAAATTCTGGATTAGTGAGTGGATTAAACATGGTAGCTGCTCCGCAAAGACTCCTGCTAATTACTTGAGCCTGGTTTTTGAT…
Rosa multiflora	Rm08	Rm2A_Rm08	ATGATGTCTTCATTTCTCACCATTTTTCTCTGTTTTCAACTGCTCCTAGCAGTGCCAAATCCACTTCGAGCGAAAATTTCAGCTCCTGATTCCTTCCTGTTGGTAATTGTTTGGCCCAATACCTTCTGTCTTTTTCAGAGCAATCCATGTCAACAGCTTCCACAATCTTTTACGTTACACGGATTGTGGCCGCAGGCGGAAGGTTCCTCGTTGAAATGTACGAGTGTACCAATGATTGATAGCATCTTAAAAGGCAACAAAGATGATTTGGAAAGGTATTGGCCAAACTTGAAGCACACAAAGTTCGATGAGAGTAAAAAATTCTGGATTAGTGAGTGGATTAAACATGGTAGCTGCTCCGCAAAGACTCCTGCTAATTACTTGAGCCTGGTTTTTGAT…
Rosa multiflora	Rm27	Rm2A_Rm27	ATGATGTCTTCATTTCTCACCATTTTTCTCTGTTTTCAACTGCTCCTAGCGGTGCCAAATCCACTTCGAGAGAAAATTTCAGCTCCTGATTCCTTCCTGTTGGTAATTGTTTGGCCCAATACCTTCTGTCTTTTTCAGAGCAATCCATGTCAACAGCTTCCACAATCTTTTACGTTACACGGATTGTGGCCGCAGGCGGAAGGTTCCTCGTTGAAATGTACGAGTGTACCAATGATTGATAGCATCTTAAAAGGCAACAAAGATGATTTGGAAAGGTATTGGCCAAACTTGAAGCACACAAAGTTCGATGAGAGTAAAAAATTCTGGATTAGTGAGTGGATTAAACATGGTAGCTGCTCCGCAAAGACTCCTGCTAATTACTTGAGCCTGGTTTTTGAT…
Rosa multiflora	Genome database (Ref.2)	Rm2B	ATGAAGTCGATTTTGATTTCATTTGTCACAATTTGTATCAGTTTTCAACTTCTCCTATCAGCGCCAAATCCACCTCAAGCCCCACCTCCAGCGCCCACTCCACCTCCTGATTCCTTCCTTTTGGTCATTGTGTGGCCCAATACCTTCTGTCTGTTTGAGTCATGTCAGCTGCATCCACAATCTTTTACACTACATGGATTGTGGCCACAGGCGAATGGGAAATCCTTGGTGGACTGTGCTGACTTGACGCATTCCAAATTTGAAGAGAGTAAAAGCTTTTGGATACATGAGTGGGAAAAAGATGGTCGTTGCTCTGCAAAGAGTCCTGCTAATTACTTGAGCCTGGTTTTTGATCTGATGAAAAAACATGATGTGGAACAGATATTTAAAAACAATGGA…
Rosa multiflora	Genome database (Ref.2)	Rm2CD	ATGAAGAATTCAAACTTCATCATCCTTCTATCAGTATATGTACTTGTTGTACAAGTTCTCAACGTTTCAAATGCTGAACCCTACGAGTACATGCAATTTGTACTCCAGTATACCCACCTGGAGTTTGCTATGACACATCAAAAGGTTATTGCATCTCACCTCTGCCAACCAAGTTCCATGTACATGGAATATGGCCTTCTAACTTCTCCGATATACATGTCACTTGTGATGACACCTCTGCAGACGGATTTGGTAAACTCATGGCCGTCCGTGTTAACAACAAAGAGCAATATGTGGTTCTGGGAGCATGAGTACAAGAAACATGGCGCATGTACAGTAGAGTCAGGTGTACCACCTTTCACTCAAAAGTCCTACTTTGAGAAAGGACACCAGCTATGG…
Rosa multiflora	Genome database (Ref.2)	Rm2E	ATGAAGAATTCAAACTTCATTATCCTTCTATCAGTATATGCACTTGTACAAGTTCTCAACGTTTCAAATGCTGAACCCTACGAGTACATGCAATTTGTACTCCAGTACCCACCTGGAGTTTGCTATGACAAATCAAAAGGTGATTGCATCTCACCTCTCCCAACCAAGTTTCATGTACATGGAATATGGCCTTCTAACTTCTCCAATATACTTGTCCGTTGTGGGCACGCACTGACGAATAACCCCTTTGATAAGGCGCAGATGACACCTCTGCAGACGGATTTGGGAAACTCATGGCCGTCCGTGTTAACACAAAACAACAATATGCAGTTCTGGGAGCATGAGTATAGACAGCACGGTGCATGTGCAGTAGAGTCAGGTGTACCACCTTTCACTCAA…
Rosa multiflora	Genome database (Ref.2)	Rm2F	ATGCAGAGCCATACGAATACCTACAGTTTGTCTTGCAATACCCTAGAGGTTTACTGTGTTAACGACAAGAAATGCATTCCACCGGCGAGCTTGCCAGCCAAATTCACGGTTCATGGAATTTGGCCCACGAATATTTCCGAGCCGATTATCAGCTGTGACAAGGCACATAAACTACACTCGTTCAACGGAAATCTGATAACTCCGTCGTTGAAAACCGATCTTCTCCAATCTTGGCCCAGCGTCGTGACAAATAAAGATGATATGTCGTTTTGGGAACACGAATATAATAAGCATGGGTCCTGTACTGCACCAGCTATCACTCAGACAGCGTATTTTGAGAGAGCTCACAAGTTCTGGAAGGAGTATGATCTCTATTCCATTTTGGAACAAAAAAATATC…
Rosa multiflora	Genome database (Ref.2)	Rm3A	ATGGCAATATTGAAATTGCCGTTCGCTTTCAATGTTCTTGCTTTCGCTTTTTATTTATGTTTCAGTGTGAGCACGGGGTATTACGAATATTTCAAACTTGTGCAACAATGGCCACCAACCACTTGCCAAAATGCAAACTGCCGCAGAGTACCGACACCTCGCCTCTTTACCCTCCATGGGTTTTGGCCATCTAATTATTCAAACAATGTCGTGGCTAATTGCACTAACGCAATATTTCAACGGATGGATCGCTCATTGGTATCTAAACTGAATATATCGTGGCCGAATGTGAAATATCCGAATAATATCCAGTTTTGGGATAAACAGTGGAGAAAACATGGCTCATGTTCCGTGCACACGTTTAACCAAACAGAGTACTTCACGCAAGCGGATAATCTT…
Rosa multiflora	Rm08	Rm3A_Rm08	ATGGCAATATTGAAATTGCCGTTCGCTTTCAATGTTCTTGCTTTCACTTTTTATTTATGTTTCAGTGTGAGCACGGGGTATTACGAATATTTCAAACTTGTGCAACAATGGCCACCAACCACTTGCCAAAATGCAAACTGCCGCAGAGTACCGACACCTCGCCTCTTTACCCTCCATGGGTTTTGGCCATCTAATTATTCAAACAATGTCGTGGCTAATTGCACTAACGCAATATTTCAACGGATGGATCGCTCATTGGTATCTAAACTGAATATATCGTGGCCGAATGTGAAATATCCGAATAATATCCAGTTTTGGGATAAACAGTGGAGAAAACATGGCTCATGTTCCGTGCACACGTTTAACCAAACAGAGTACTTCACGCAAGCGGATAATCTT…
Rosa multiflora	Rm09	Rm3A_Rm09	ATGGCAATATTGAAATTGCCGTTCGCTTTCAATGTTCTTGCTTTCGCTTTTTATTTATGTTTCAGTGTGAGCACGGGGTATTACGAATATTTCAAACTTGTGCAACAATGGCCACCAACCACTTGCCAAAATGCAAACTGCCGCAGAGTACCGACACCTCGCCTCTTTACCCTCCATGGGTTTTGGCCATCTAATTATTCAAACAATGTCGTGGCTAATTGCACTAACGCAATATTTCAACGGATGGATCGCTCATTGGTATCTAAACTGAATATATCGTGGCCGAATGTGAAATATCCGAATAATATCCAGTTTTGGGATAAACAGTGGAGAAAACATGGCTCATGTTCCGTGCACACGTTTAACCAAACAGAGTACTTCACGCAAGCGGATAATCTT…
Rosa multiflora	Rm27	Rm3A_Rm27	ATGGCAATATTGAAATTGCCGTTCGCTTTCAATGTTCTTGCTTTCGCTTTTTATTTATGTTTCAGTGTGAGCACGGGGTATTACGAATATTTCAAACTTGTGCAACAATGGCCACCAACCACTTGCCAAAATGCAAACTGCCGCAGAGTACCGACACCTCGCCTCTTTACCCTCCATGGGTTTTGGCCATCTAATTATTCAAACAATGTCGTGGCTAATTGCACTAACGCAATATTTCAACGGATGGATCGCTCATTGGTATCTAAACTGAATATATCGTGGCCGAATGTGAAATATCCGAATAATATCCAGTTTTGGGATAAACAGTGGAGAAAACATGGCTCATGTTCCGTGCACACGTTTAACCAAACAGAGTACTTCACGCAAGCGGATAATCTT…
Rosa multiflora	Genome database (Ref.2)	Rm3B	ATGGAAATCATTTATTTTCTTGCTTTCATATTATTTTTATTTCCCGCAACTGTGCCAGCACAGACAAAAGGTTACGAGTATATCATGCTGGTCCTCCAAAATCCTTTTAACAGGAATGGCGCTAGTCCTTGGACCATACATGGCCTGTGGGCCGAGAGACTTCAAGGACCATCTCCTAACTATAAATTTGTTCCAGTTAATAGTTGTCCATCAGCCCCTCCATTTAACCGTGAGATTAATAGCGACATTGAAGCTGCACTAATTAAAGCTTGGCCCAGTATTATGGGTAAACCAAACCAAAGAGTTTGGGAACATGAATGGAGAAAACACGGTTCATGTACCACAGATTTATTACCAACTTCTAATGACTACCTACTGAAAGGAGTTTACCTGTGGGAG…
Rosa multiflora	Genome database (Ref.2)	Rm3C1_a	ATGGGGATTGTCATCCTGATTCTTCTCTGCCTTATCAGCAACGTTGCTAGTGCAGCCAACACATACGACTATCTTCAACTAGTACTGCAATGGCCAAACACGTACTGCATCAACCAACAGTGCATATCAAATCTCCCACTAGATTTCACCATACATGGGTTATGGCCTAGCAATTTCTCCGGCCAAAATAACCCATGTGTGGGTACGCCATTTAATAGAGCTCAGATGTCCGCGAACTACCGTCTTCAAACCATATTGCTCCCATCCTCGTGGAGAAGCTACCTTATCGCTGTCTCCAACACAAACTTCTGGCAGACTGAGTATAACAAACATGGTACATGTTCGGAGCTCAATTTGCCACAGACGGAATACTTCACCACAACCCATTGGCTATGGATG…
Rosa multiflora	Genome database (Ref.2)	Rm3C1_b	ATGAAAACCCCAGCAGCAGTCTGTCTTATTTTCTTGCTTTCTGTTATTCTGCTCAAGGGTTCCCACGCAGAGCCATACGAGTATCTACAATTTGTTTTGCAATACTCCAAAGGCTACTGCTACAACACCCAGATATGTTTTGCGAGGTTGCCAAAAATGTTTACCATACACGGTGTCTGGCCCGCGAACATTTCCAATCCCCTGGTGAGATGTAAACAGTCAAAGAAACTACACCAGTTCAAGCAAAACGTGATGACAACATCACTGCAAAACGATCTTGGCCAATCTTGGCCCAATGTCGAAAGAGCTAAAACCAATATAGGGTTTTGGAAAGAGGAATACGAAAAGCATGGGTCTTGTACTGCACCAGCTATCACACAGAAAGCGTACTTTGAGAGA…
Rosa multiflora	Genome database (Ref.2)	Rm3C2_a	ATGGAAACGGCATTGCTATGTACAGTCTCCATGCTGGTTATTTCTGCTTTTCCATCCGGTGCTAAAGCCGCGAATCAGTACGACTATCTTCAATTTGTTCAACAATGGCCGATAACCTTGTGCTACAACAACCCAGCCTGTATTCCAGGTGCATCACTCCCACTGGACTTCTTTATCCATGGGTTATGGCCAAGCAATTTCTCTGGCCAGAATCAGCCCTGTGTTGGTACTCCGTTCGACTATAATGAGATGCTTAGTCAATATCGTCTCCGAACCAAAATGCTGCCATTCTCATGGCCAAGCTTCACTCGTAGATCCAACATGGGGTTCTGGAAATATGAGTATAATCAACACGGCACTTGTTCGGAGAATAACCTCGCGCAGACGGACTATTTTTAC…
Rosa multiflora	Genome database (Ref.2)	Rm3C2_b	ATGGGGATCATGCAACTCGCCCTGCTCCTTCTCTCTGCGTGGGGGGCAGCTGATGCAGCCAATCCCTACGACTACCTCCAATTCGTCCAACAGTGGCCTGCTACATTCATGTCTGCTACCGAAAACCATGGTTTGAGGTACTATTTTCTGCCGGTAGCATGGCCCCAATTGATATCTCATTATTCCGATATGGACTTCTGGGAAACAGAGTACAATAGCCATGGTACTTGCTCGAAGAACAATCTGAGCGAGACGGAATATTTTAAGAAAGCTTACTGGATGTGGTATCAATATCATGCATATCAGCTGTCTGCAATCGCACCGTCACCAATCTACCCTGGAAATTACTATTATCGCATTGACCTTGAAAATGCCATTCAGCGAGTGACTGTACCAGCC…
Rosa multiflora	Genome database (Ref.2)	Rm3C3_a	ATGTACTTGTTGTTTGTTCAACAGTGGTCCAAGACTGTTTGTGGTGACAGCTGCAAAGCTCCCTCTCCAGTTTTTACAATACATGGGCTCTGGCCCTCCAACCACACTAGCCCTCAGCTGTCGTGCACTGGTGTAGCATATAATCCTACAACGATGTTATTCATGGGCTGCATGAGAATTTTGGATACACGAATGAGACTTGCTTATGGGGTTGCTAATGCAACTAACACCTATGATTACCTTCTACTAGTCCTTCAATGGCCAACTACATTCTGCATTAACCAAAACTGTATCCCAAATCTCTCGCTAGACTTCACTATACATGGGTTATGGCCCAGCAATATCTCTGGCCAAAACAAACCTTCTGTTGGTACACCATTCGATAGAGCTATATATATA…
Rosa multiflora	Genome database (Ref.2)	Rm3C3_b	ATGGCATTCCTAGCAGTTAGGACACTAATTGTTCTTATGCTTATTTCTACATTTGCTAAAGCCGCAAACAAATATGACTATCTACAACTAGTGCAACAATGGCCTAAAACGTTCTGCCATAATAACCGAGCTTGCATTCAAGGTGCAGTCCTCCCGGAGCTGTTCTCGATACATGGTATGTGGCCATCTAATTTCTCCGGCCAGAACGACGCTTGTGTTGGAACTCGGTTCAGCATGAGAGAGATGCGTCGACACAATCATCTCGAAACTCAATTGCTGTCATCCTCATGGCCAAGCTACACTGGTCTGTCCAACCTGCACTTTTGGGAGTATGAGTATAACAAGCACGGCACTTGTTCAGAGAATAACCTCAAACAGACGGACTATTTCACCAGAGCC…
Rosa multiflora	Rm1, Rm2, Rm3	Rm3D_SC1	ATGGCAATGTTGAAATCATCGTTCGCTTTAATTGCTCTTGCTTTTGCTCTCTGTTTCACTATGAGCATTGGTTCCTATGAATATTTTAAATTTGTGGTACAATGGCCACCAGCCCACTGCAGGGTTAGAAAATGCACACCCCAAGCCTTGCAACAGAAAATTTACACCATCCATGGCCTATGGCCGAGTAATTATTCTAAAGCTGTTGTGTATAATTGTCCGGGATCGTCTTTTCAAAATCCGGCTCCTCCATTGGAAGCCAAACTGAAGATCTCTTGGCCCAACCTAGAACGTCCGAACGATGCAATGTTTTGGGCACTTGAGTGGGACAGGCATGGCAAGTGTTCGGAGCAGACATTTACACAAACCCAATACTTCAATCGAGCCCATGAAATTTGG…
Rosa multiflora	Rm13, Rm27	Rm3D_S11	ATGTTGAAATCATCGTTCGCTTTCATTGTTCTTGCATTTGCCCTCTGTTTCACAATGAGCATTGGATCCTATGACTATTTCAAATTTGTTGTACAATGGCCACCAGCCCACTGCAAAGTTTTTAATTGCCACAATAGTAACCCGCCACAGATTTACACCATCCATGGCCTATGGCCAAGTAATCGTTCCGTCGTTCGCACTCCCCGCCGGAACAAGTGTCAGGGATCGTCATTTCAACAGATGGCTCCTCCATTGGAAGCCAAACTGAAGATCTCTTGGCCTAACCTAGAAAATTCGAGTGATGAGAAATTTTGGGAAGATCAGTGGAACAAACATGGCAAGTGTTCGGAGCCAACATTTACGCAAACCCAATACTTCGCTCGAGCCCATGAAATTTGG…
Rosa multiflora	Rm28, Rm32	Rm3D_S13	ATGGCAATGTTGAAAGCATCGTTCGCTTTAATTGTTCTTGCATTTGCTCTCTGTTTCACAATGAGCTTTGGATCGTATAAATATTTCAAATTTGTTGTACAATGGCCACCAGCCCACTGCAGTGTTTTTAAATGCCACAATAGCAACCCGCCAAAGATATACACTATCCATGGCCTATGGCCAAGTAATCGTTCTAATGTAGCTAGAAGTAAGTGCCAGGGATCGTCATTTCAACAACCGGCTCTTCCATTGGAAGCCAAATTGAAGATCTCTTGGCCTAACCTAGAAAATTTGAGTGATGCGCAGTTTTGGGAACTTGAATGGAACAGACATGGCAAGTGTTCGGAGCCGACATTTACGCAAACCCAATACTTCAATCGAGCCCATGAAATTTGGATG…
Rosa multiflora	Genome database (Ref.2), Rm2, Rm3	Rm3D_S15	ATGGCAATGTTGAAATCATCGTTCGCTTTAATTGTTCTTGCATTTGCTCTCTGTTTCACAATGAGCTTTGGATCGTATAAATATTTCAAATTTGTTGTACAATGGCCACCAGCCCACTGCAGTGTTTTTAAATGCCACAATAGCAACCCGCCAAAGATATACACCATCCATGGCCTATGGCCAAGTAATCGTTCTAATGCAGCTCGCAGTAAGTGCCAGGGATCGTCATTTCAACAACCGGCTCTTCCATTGGAAGCCAAACTGAAGATCTCTTGGCCTAACCTAGAAAATTTGAGTGATGCGCAGTTTTGGGAACTTGAATGGAACAGACATGGCAAGTGTTCGGAGCCGACATTTACGCAAACCCAATACTTCAATCGAGCCCATGAAATTTGGATG…
Rosa multiflora	Genome database (Ref.2)	Rm3D_S16	ATGTTGAAATCATCGGTCGCTTTAATTGTTCTTGCATTTGCTCTCTGCTTCACAATGAGCATTGGGTCCTATGACTATTTCAAATTTGTTGTACAATGGCCACCAGCCCACTGCAGTGTTTTTAAATGCCACAATAGTAACCCGCCACACATTTACACCATCCATGGCCTATGGCCAAATAATCGTTCTAAGGCAGTCGGGAATAAGTGCCAGGGATCGTCATTTCAAAAGCCGGCTCCTCCATTGGAAGCCAAACTGAAGATCTCTTGGCCTAACCTAGAAAATTCGAGTGATGCGCACTTTTGGGAACTTCAGTGGAACAAACATGGCAAGTGTTCGGAGCCGACATTTACGCAATCCCAATACTTCGATCGAGCCCATCAAATTTGGATGATGGAG…
Rosa multiflora	Rm1	Rm3D_S14	ATGTTGAAATCATCGGTCACCTTCATTGTTCTTGCTTTTGGTCTCTTCTCGTGTTTCACTATGAGCATCGGATCCTATCATCATTTTAAATTTGTGGTTCAATGGCCCCCGGCCCACTGTGCAATTAGAAAGAATCCTTGCTACAAAGCCCCGCAACTCTTTACCATCCATGGACTATGGCCGAGTAATACTTCTTACATTCGTGGGTCTATGTCTATATGCCAAGGGTCTGCATTCATTAAACCGACTCATCAATTGGAAGCCAAACTCAATGTCTCTTGGCCCAACGTAGAGATTCCGAATAATACGAAGTTTTGGGAACAAGAGTGGAACAAACATGGCAAGTGTTCCGAGCAGACATATACACAAACCCAATATTTTGAACGAGCCCATGCAATT…
Rosa multiflora	Rm08, Rm09	Rm3D_S7	ATGGCAATGTTGAAATCATCGTTGGCTTTAATTGTTCTTGCTTTTGCTCTCTGTTTCACACTGAGTATTGGATCCTATGAATATTTTAAATTTGTGGTACAATGGCCACCAGCCCACTGCCAACTTAAAAAATGCAAACTCCAAGCCTCGCAACAGAAAATTTACACCATCCATGGCCTATGGCCAAGTAATTACTCGAGATCTGCCGTGGAGTACTGCCCGGGGTCGAGATTTCAAAATCCGGCTCCTCCATTGGAAGCCAGACTGAAGATCTCATGGCCCAACCTCGAAATTGGGAGTGATGCAAAATTTTGGGCAGCTGAGTGGGTCAGGCATGGCACTTGTTCGGAGCAGACGCTTACACAAACCAAATACTTCGATCGAGCCCATGAAATTTGG…
Rosa multiflora	Rm27, Rm33	Rm3D_S9	ATGGCAATGTTGAAATCATCATTGGCTTTAATTGTCCTTGCTTTTGCTCTCTGTTTCACTATGAGTATTGGATCCTATGAATATTTTAAATTTGTGGTACAATGGCCACCAGCCCACTGCCAACTTAAATCATGCAAAGCCCAAGCCCTGCGACAGAAAATTTACACCATTCATGGCCTATGGCCGAGTAATTATTCAAGAGCTCGCGTGGAGTACTGCCCGGGATCGCGATTTCAAATTCCGGCTGCTCCATTGGAAGCCAGACTGAAGCTCTCATGGCCCAACCTAGAAATTGGGACTGATCAAGGCTTTTGGACAACTGAGTGGGTCAAACATGGCACTTGTTCGGAGCAGACGCTTCCACAAACCAAATACTTCGATCGAGCCCATGAAATTTGG…
Rosa multiflora	Rm28	Rm4A_a_Rm28	ATGAGAACACCAGCAGTCTGTCTTATTTTCTTGCTCTCTGTTAGTCTGTTCAAGGGTTCCCATGCAGAGCCATACGAATACCTACAGTTTGTCTTGCAATACGCTAGAGGTTCCTGTGTTAACGTCAAGAAATGCATTCCACCGGCGAGCTTGCCGGCCAAATTCACGGTTCACGGAATTTGGCCCACGAATATTTCCAAGCAGGAGGTGATCGAGTGTACAGCTGCCGTGAAACTACACTCGTTCGACGGAAAACTGATAACACCGTCTCTGAAAACCGATCTTCTCCAATCTTGGCCCAGCGTCCGGAGAGATAAAGATAATATGACTTTTTGGGAACACGAATATAATAAGCATGGGTCCTGTACTGCACCAGCTATCACTCAGACAGCGTATTTT…
Rosa multiflora	Rm28	Rm4A_b_Rm28	ATGAGAACACCAGCAGTCTGTCTTATTTTCTTGCTCTCTGTTAGTCTGTTCAAGGGTTCCCATGCAGAGCCATACGAATACCTACAGTTTGTCTTGCAATACGCTAGAGGTTCCTGTGTTAACGTCAAGAAATGCATTCCACCGGCGAGCTTGCCGGCCAAATTCACGGTTCACGGAATTTGGCCCACGAATATTTCCAAGCAGGAGGTGATCGAGTGTACAGCTGCCGTGAAACTACACTCGTTCGACGGAAAACTGATAACACCGTCGCTGAAAACCGATCTTCTCCAATCTTGGCCCAGCGTCCGGAGAGATAAAGATAATATGACTTTTTGGGAACACGAATATAATAAGCATGGGTCCTGTACTGCACCAGCTATCACTCAGACAGCGTATTTT…
Rosa multiflora	Rm09	Rm4A_Rm09	ATGAGAACACCAGCAGTCTGTCTTATTTTCTTGCTCTCTGTTAGTCTGTTCAAGGGTTCCCATGCAGAGCCATACGAATACCTACAGTTTGTCTTGCAATACGCTAGAGGTTCCTGTGTTAACGTCAAGAAATGCATTCCACCGGCGAGCTTGCCGGCCAAATTCACGGTTCACGGAATTTGGCCCACGAATATTTCCAAGCAGGAGGTGATCGAGTGTACAGCTGCCGTGAAACTACACTCGTTCGACGGAAAACTGATAACACCGTCGCTGAAAACCGATCTTCTCCAATCTTGGCCCAGCGTCCGGAGAGATAAAGATAATATGACTTTTTGGGAACACGAATATAATAAGCATGGGTCCTGTACTGCACCAGCTATCACTCAGACAGCGTATTTT…
Rosa multiflora	Rm1	Rm4A_Rm1	ATGAGAACACCAGCAGTCTGTCTTATTTTCTTGCTCTCTGTTAGTCTGTTCAAGGGTTCCCATGCAGAGCCATACGAATACCTACAGTTTGTCTTGCAATACGCTAGAGGTTCCTGTGTTAACGTCAAGAAATGCATTCCACCGGCGAGCTTGCCGGCCAAATTCACGGTTCACGGAATTTGGCCCACGAATATTTCCAAGCAGGAGGTGATCGAGTGTACAGCTGCCGTGAAACTACACTCGTTCGACGGAAAACTGATAACACCGTCGCTGAAAACCGATCTTCTCCAATCTTGGCCCAGCGTCCGGAGAGATAAAGATAATATGACTTTTTGGGAACACGAATATAATAAGCATGGGTCCTGTACTGCACCAGCTATCACTCAGACAGCGTATTTT…
Rosa multiflora	Rm33	Rm4A_Rm33	ATGAGAACACCAGCAGTCTGTCTTATTTTCTTGCTCTCTGTTAGTCTGTTCAAGGGTTCCCATGCAGAGCCATACGAATACCTACAGTTTGTCTTGCAATACGCTAGAGGTTCCTGTGTTAACGTCAAGAAATGCATTCCACCGGCGAGCTTGCCGGCCAAATTCACGGTTCACGGAATTTGGCCCACGAATATTTCCAAGCAGGAGGTGATCGAGTGTACAGCTGCCGTGAAACTACACTCGTTCGACGGAAAACTGATAACACCGTCGCTGAAAACCGATCTTCTCCAATCTTGGCCCAGCGTCCGGAGAGATAAAGATAATATGACTTTTTGGGAACACGAATATAATAAGCATGGGTCCTGTACTGCACCAGCTATCACTCAGACAGCGTATTTT…
Rosa multiflora	Genome database (Ref.2)	Rm4B_a	ATGAGATACAGCACTAGTTTGATTTTGATCAAACTATTGGTAATTCAATACCTGTCAGTTCTTTGCGCTTCGCAGGACTTTGATTTCTTCTACTTCGTTCAACAGTGGCCTGGAGCATATTGCGACACAAAGCATAGTTGTTGCTATCCAAAGTCAGGGAAGCCTGCAGCAGATTTCGGCATTCACGGTCTCTGGCCAAACTACAAGGATGGCTCTTACCCTTCAAACTGTGATCCAGACAGTGTCTTCGACAAATCTGAGATCTCAGAGTTGATGGGCAGTCTGGAAAAGAGTTGGCCATCTATGAGCTGCCCAAGCAGTAATGGTTACAGGTTCTGGTCACACGAATGGGAGAAGCATGGCACTTGCTCCGAATCTGAACTTGATCAGAAAGATTAC…
Rosa multiflora	Genome database (Ref.2)	Rm4B_b	ATGAGATACAGCACTAGTTTGATTTTGATCAAACTATTGGTAATTCAATACCTGTCAGTTCTTTGCGCTACGCAGGACTTTGATTTCTTCTACTTCGTTCAACAGTGGCCTGGAGCATATTGCGACACAAAGCATAGTTGTTGCTATCCAAAGTCAGGGAAGCCTGCAGCAGATTTCGGCATTCACGGTCTCTGGCCAAACTACAAGGATGGCTCTTACCCTTCAAACTGTGATCCAGACAGTGTCTTCGACAAATCTGAGATCTCAGAGTTGATGGGCAGTCTGGAAAAGAGTTGGCCATCTATGAGCTGCCCAAGCAGTAATGGTTACAGGTTCTGGTCACACGAATGGGAGAAGCATGGCACCTGCTCCGAATCTGAACTTGATCAGAAAGATTAC…
Rosa multiflora	Rm09	Rm4B_Rm09	ATGAGATACAGCACTAGTTTGATTTTGATCAAACTATTGGTAATTCAATACCTGTCAGTTCTTTGCGCTTCGCAGGACTTTGATTTCTTCTACTTCGTTCAACAGTGGCCTGGAGCATATTGCGACACAAAGCATAGCTGTTGCTATCCAAAGTCAGGGAAGCCTGCAGCAGATTTCGGCATTCACGGTCTCTGGCCAAACTACAAGGATGGCTCTTACCCTTCAAACTGTGATCCAGACAGTGTCTTCGACAAATCTGAGATCTCAGAGTTGATGGGCAGTTTGGAAAAGAGTTGGCCATCTATGAGCTGCCCAAGCAGTAATGGTTACAGGTTCTGGTCACACGAATGGGAGAAGCATGGCACTTGCTCCGAATCTGAACTTGATCAGAAAGATTAC…
Rosa multiflora	Rm27	Rm4B_Rm27	ATGAGATACAGCACTAGTTTGATTTTGATCAAACTATTGGTAATTCAATACCTGTCAGTTCTTTGCGCTTCGCAGGACTTTGATTTCTTCTACTTCGTTCAACAGTGGCCTGGAGCATATTGCGACACAAAGCATAGTTGTTGCTATCCAAAGTCAGGGAAGCCTGCAGCAGATTTCGGCATTCACGGTCTCTGGCCAAACTACAAGGATGGCTCTTACCCTTCAAACTGTGATCCAGACAGTGTCTTCGACAAATCTGAGATCTCAGAGTTGATGGGCAGTCTGGAAAAGAGTTGGCCATCTATGAGCTGCCCAAGCAGTAATGGTTACAGGTTCTGGTCACACGAATGGGAGAAGCATGGCACTTGCTCCGAATCTGAACTTGATCAGAAAGATTAC…
Rosa multiflora	Rm3	Rm4B_Rm3	ATGAGATACAGCACTAGTTTGATTTTGATCAAACTATTGGTAATTCAATACCTGTCAGTTCTTTGCGCTTCGCAGGACTTTGATTTCTTCTACTTCGTTCAACAGTGGCCTGGAGCATATTGCGACACAAAGCATAGTTGTTGCTATCCAAAGTCAGGGAAGCCTGCAGCAGATTTCGGCATTCACGGTCTCTGGCCAAACTACAAGGATGGCTCTTACCCTTCAAACTGTGATCCAGACAGTGTCTTCGACAAATCTGAGATCTCAGAGTTGATGGGCAGTCTGGAAAAGAGTTGGCCATCTATGAGCTGCCCAAGCAGTAATGGTTACAGGTTCTGGTCACACGAATGGGAGAAGCATGGCACTTGCTCCGAATCTGAACTTGATCAGAAAGATTAC…
Rosa multiflora	Genome database (Ref.2)	Rm4C_a	ATGAAGTCCATCTCCTCAAAAATGGTCAAGCTTCTAATACTAGCACTAGTAGGATCATCATGTCTTTCGGTCCTTTGTGCTGCAGAAGATTTTGATTTCTTCTACTTTGTTCAGCAGTGGCCAGGATCATTCTGTGATACACAGAAAAGTTGCTGCTATCCAACCACAGGGAAGCCTGCAGCAGATTTTGGGATTCATGGGCTCTGGCCAAATTACAAGGATGGTTCATACCCCTCAAACTGTGATCCAAACAACCCCTTTGATCAATCTCAGGTTTCAGATTTAATTAGCAGTATGCAAGAAGAATGGCCAACACTAGCATGCCCTAGCAGCAGCGGGATTGCGTTCTGGACACACGAGTGGGAAAAACATGGAACCTGCTCCGAGTCTGCCATTAAC…
Rosa multiflora	Rm27	Rm4C_a_Rm27	ATGAAGTCCATCTCCTCAAAAATGGTCAAGCTTCTAATACTAGCACTAGTAGGATCATCATGTCTTTCGGTCCTTTGTGCTGCAGAAGATTTTGATTTCTTCTACTTTGTTCAGCAGTGGCCAGGATCATTCTGTGATACACAGAAAAGTTGCTGCTATCCAACCACAGGGAAGCCTGCAGCAGATTTTGGGATTCATGGGCTCTGGCCAAATTACAAGGATGGTTCATACCCCTCAAACTGTGATCCAAACAACCCCTTTGATCAATCTCAGGTTTCAGATTTAATTAGCAGTATGCAAGAAGAATGGCCAACACTAGCATGCCCTAGCAGCAGCGGGATTGCGTTCTGGACACACGAGTGGGAAAAACATGGAACCTGCTCCGAGTCTGCCATTAAC…
Rosa multiflora	Rm3	Rm4C_a_Rm3	ATGAAGTCCATCTCCTCAAAAATGGTCAAGCTTCTAATACTAGCACTAGTAGGATCATCATGTCTTTCGGTCCTTTGTGCTGCAGAAGATTTTGATTTCTTCTACTTTGTTCAGCAGTGGCCAGGATCATTCTGTGATACACAGAAAAGTTGCTGCTATCCAACCACAGGGAAGCCTGCAGCAGATTTTGGGATTCATGGGCTCTGGCCAAATTACAAGGATGGTTCATACCCCTCAAACTGTGATCCAAACAACCCCTTTGATCAATCTCAGGTTTCAGATTTAATTAGCAGTATGCAAGAAGAATGGCCAACACTAGCATGCCCTAGCAGCAGCGGGATTGCGTTCTGGACACACGAGTGGGAAAAACATGGAACCTGCTCCGAGTCTGCCATTAAC…
Rosa multiflora	Genome database (Ref.2)	Rm4C_b	ATGAAGTCCATCTCCTCAAAAATGGTCAAGCTTCTAATACTAGCACTAGTAGGATCATCATGTCTTTCGGTCCTTTGTGCTGCAGAAGATTTTGATTTCTTCTACTTTGTTCAGCAGTGGCCAGGATCATTCTGTGATACACAGAAAAGTTGCTGCTATCCAACCACAGGGAAGCCTGCAGCAGATTTTGGGATTCATGGGCTCTGGCCAAATTACAAGGATGGTTCATACCCCTCAAACTGTGATCCAAACAACCCCTTTGATCAATCTCAGGTTTCAGATTTAATTAGCAGTATGCAAGAAGAATGGCCAACACTAGCATGCCCTAGCAGCAGCGGGATTGCGTTCTGGACACACGAGTGGGAAAAACATGGAACCTGCTCCGAGTCTGCCATTAAC…
Rosa multiflora	Rm3	Rm4C_b_Rm3	ATGAAGTCCATCTCCTCAAAAATGGTCAAGCTTCTAATACTAGCACTAGTAGGATCATCATGTCTTTCGGTCCTTTGTGCTGCAGAAGATTTTGATTTCTTCTACTTTGTTCAGCAGTGGCCAGGATCATTCTGTGATACACAGAAAAGTTGCTGCTATCCAACCACAGGGAAGCCTGCAGCAGATTTTGGGATTCATGGGCTCTGGCCAAATTACAAGGATGGTTCATACCCCTCAAACTGTGATCCAAACAACCCCTTTGATCAATCTCAGGTTTCAGATTTAATTAGCAGTATGCAAGAAGAATGGCCAACACTAGCATGCCCTAGCAGCAGCGGGATTGCGTTCTGGACACACGAGTGGGAAAAACATGGAACCTGCTCCGAGTCTGCCATTAAC…
Rosa multiflora	Genome database (Ref.2)	Rm6A_a	ATGGCTATTCTCTCTGCTAACCTGGCCTCTTCTGCTGCACTTGCATTGATACTAGTAGCGGCTTCGCTGTGTCTGATTGAAGCCAAACAATTTGGAATTGGGATTGAAATTGGAAGCAGAGGAAGGCCAAGGCAGAGAGAGTTTGATTACTTTAACTTGGCCTTACAATGGCCTGGAACCTACTGTCAACGCACCCGTTATTGCTGCCCCAACAACGCCTGCTGCCGAGGCTCAAATTCTCCCGCTGTGTTCACAATCCATGGATTGTGGCCTGACTACAATGATGGAAGCTGGCCTGCCTGTTGCACAAAGAAGAGTTTTGATGAAAAAGAGATCTCAACATTGCTTGACCCCTTGGAGAAATACTGGCCCTCATTAAGTTGTGGTAAACCATCATCC…
Rosa multiflora	Rm08	Rm6A_a_Rm08	ATGGCTATTCTCTCTGCTAACCTGGCCTCTTCTGCTGCACTTGCATTGATACTAGTAGCGGCTTCGCTGTGTCTGATTGAAGCCAAACAATTTGGAATTGGGATTGAAATTGGAAGCAGAGGAAGGCCCAGGCAGAGAGAGTTTGATTACTTTAACTTGGCCTTACAATGGCCTGGAACTTACTGCCAACGCACCCGTTATTGCTGCCCCAACAACGCCTGCTGCCGAGGCTCAAATTCTCCGGCTGTGTTCACAATCCATGGATTGTGGCCTGACTACAATGATGGAAGCTGGCCTGCCTGTTGCACAAAGAAGAGTTTTGATGAAAAAGAGATCTCAACATTGCTTGACCCCTTGGAGAAATACTGGCCCTCATTAAGTTGTGGTAAACCATCATCC…
Rosa multiflora	Rm09	Rm6A_a_Rm09	ATGGCTATTCTCTCTGCTAACCTGGCCTCTTCTGCTGCACTTGCATTGATACTAGTAGCGGCTTCGCTGTGTCTGATTGAAGCCAAACAATTTGGAATTGGGATTGAAATTGGAAGCAGAGGAAGGCCAAGGCAGAGAGAGTTTGATTACTTTAACTTGGCCTTACAATGGCCTGGAACCTACTGTCAACGCACCCGTTATTGCTGCCCCAACAACGCCTGCTGCCGAGGCTCAAATTCTCCGGCTGTGTTCACAATCCATGGATTGTGGCCTGACTACAATGATGGAAGCTGGCCTGCCTGTTGCACAAAGAAGAGTTTTGATGAAAAAGAGATCTCAACATTGCTTGACCCCTTGGAGAAATATTGGCCATCATTAAGTTGTGGTAAACCATCATCC…
Rosa multiflora	Rm1	Rm6A_a_Rm1	ATGGCTATTCTCTCTGCTAACCTGGCCTCTTCTGCTGCACTTGCATTGATACTAGTAGCGGCTTCGCTGTGTCTGATTGAAGCCAAACAATTTGGAATTGGGATTGAAATTGGAAGCAGAGGAAGGCCAAGGCAGAGAGAGTTTGATTACTTTAACTTGGCCTTACAATGGCCTGGAACTTACTGTCAACGCACCCGTTATTGCTGCCCCAACAACGCCTGCTGCCGAGGCTCAAATTCTCCGGCTGTGTTCACAATCCATGGATTGTGGCCTGACTACAATGATGGAAGCTGGCCTGCCTGTTGCACAAAGAAGAGTTTTGATGAAAAAGAGATCTCAACATTGCTTGACCCCTTGGAGAAATACTGGCCCTCATTAAGTTGTGGTAAACCATCATCC…
Rosa multiflora	Rm2	Rm6A_a_Rm2	ATGGCTATTCTCTCTGCTAACCTGGCCTCTTCTGCTGCACTTGCATTGATACTAGTAGCGGCTTCGCTGTGTCTGATTGAAGCCAAACAATTTGGAATTGGGATTGAAATTGGAAGCAGAGGAAGGCCCAGGCAGAGAGAGTTTGATTACTTTAACTTGGCCTTACAATGGCCTGGAACTTACTGCCAACGCACCCGTTATTGCTGCCCCAACAACGCCTGCTGCCGAGGCTCAAATTCTCCGGCTGTGTTCACAATCCATGGATTGTGGCCTGACTACAATGATGGAAGCTGGCCTGCCTGTTGCACAAAGAAGAGTTTTGATGAAAAAGAGATCTCAACATTGCTTGACCCCTTGGAGAAATACTGGCCCTCATTAAGTTGTGGTAAACCATCATCC…
Rosa multiflora	Rm27	Rm6A_a_Rm27	ATGGCTATTCTCTCTGCTAACCTGGCCTCTTCTGCTGCACTTGCATTGATACTAGTAGCGGCTTCGCTGTGTCTGATTGAAGCCAAACAATTTGGAATTGGGATTGAAATTGGAAGCAGAGGAAGGCCAAGGCAGAGAGAGTTTGATTACTTTAACTTGGCCTTACAATGGCCTGGAACCTACTGTCAACGCACCCGTTATTGCTGCCCCAACAACGCCTGCTGCCGAGGCTCAAATTCTCCGGCTGTGTTCACAATCCATGGATTGTGGCCTGACTACAATGATGGAAGCTGGCCTGCCTGTTGCACAAAGAAGAGTTTTGATGAAAAAGAGATCTCAACATTGCTTGACCCCTTGGAGAAATACTGGCCCTCATTAAGTTGTGGTAAACCATCATCC…
Rosa multiflora	Rm28	Rm6A_a_Rm28	ATGTGCTCTTCCGAYCTTGGAAATATGGCTATTCTCTCTGCTAACCTGGCCTCTTCTGCTGCACTTGCATTGATACTAGTAGCGGCTTCGCTGTGTCTGATTGAAGCCAAACAATTTGGAATTGGGATTGAAATTGGAAGCAGAGGAAGGCCAAGGCAGAGAGAGTTTGATTACTTTAACTTGGCCTTACAATGGCCTGGAACCTACTGTCAACGCACCCGTTATTGCTGCCCCAACAACGCCTGCTGCCGAGGCTCAAATTCTCCGGCTGTGTTCACAATCCATGGATTGTGGCCTGACTACAATGATGGAAGCTGGCCTGCCTGTTGCACAAAGAAGAGTTTTGATGAAAAAGAGATCTCAACATTGCTTGACCCCTTGGAGAAATACTGGCCCTCA…
Rosa multiflora	Rm3	Rm6A_a_Rm3	ATGGCTATTCTCTCTGCTAACCTGGCCTCTTCTGCTGCACTTGCATTGATACTAGTAGCGGCTTCGCTGTGTCTGATTGAAGCCAAACAATTTGGAATTGGGATTGAAATTGGAAGCAGAGGAAGGCCCAGGCAGAGAGAGTTTGATTACTTTAACTTGGCCTTACAATGGCCTGGAACTTACTGCCAACGCACCCGTTATTGCTGCCCCAACAACGCCTGCTGCCGAGGCTCAAATTCTCCGGCTGTGTTCACAATCCATGGATTGTGGCCTGACTACAATGATGGAAGCTGGCCTGCCTGTTGCACAAAGAAGAGTTTTGATGAAAAAGAGATCTCAACATTGCTTGACCCCTTGGAGAAATACTGGCCCTCATTAAGTTGTGGTAAACCATCATCC…
Rosa multiflora	Rm33	Rm6A_a_Rm33	ATGGCTATTCTCTCTGCTAACCTGGCCTCTTCTGCTGCACTTGCATTGATACTAGTAGCGGCTTCGCTGTGTCTGATTGAAGCCAAACAATTTGGAATTGGGATTGAAATTGGAAGCAGAGGAAGGCCAAGGCAGAGAGAGTTTGATTACTTTAACTTGGCCTTACAATGGCCTGGAACCTACTGTCAACGCACCCGTTATTGCTGCCCCAACAACGCCTGCTGCCGAGGCTCAAATTCTCCGGCTGTGTTCACAATCCATGGATTGTGGCCTGACTACAATGATGGAAGCTGGCCTGCCTGTTGCACAAAGAAGAGTTTTGATGAAAAAGAGATCTCAACATTGCTTGACCCCTTGGAGAAATACTGGCCCTCATTAAGTTGTGGTAAACCATCATCC…
Rosa multiflora	Genome database (Ref.2)	Rm6A_b	ATGGCTATTCTCTCTGCTAACCTGGCCTCTTCTGCTGCACTTGCATTGATACTAGTAGCGGCTTCGCTGTGTCTGATTGAAGCCAAACAATTTGGAATTGGGATTGAAATTGGAAGCAGAGGAAGGCCCAGGCAGAGAGAGTTTGATTACTTTAACTTGGCCTTACAATGGCCTGGAACTTACTGCCAACGCACCCGTTATTGCTGCCCCAACAACGCCTGCTGCCGAGGCTCAAATTCTCCGGCTGTGTTCACAATCCATGGATTGTGGCCTGACTACAATGATGGAAGCTGGCCTGCCTGTTGCACAAAGAAGAGTTTTGATGAAAAAGAGATCTCAACATTGCTTGACCCCTTGGAGAAATACTGGCCCTCATTAAGTTGTGGTAAACCATCATCC…
Rosa multiflora	Rm08	Rm6A_b_Rm08	ATGGCTATTCTCTCCGCTAACCTGGCCTCTTCTGCTGCACTTGCATTGCTACTAGTAGCGGCTTCGCTGTGTCTGATTGAAGCCAAACAATTTGGAATTGGGATTGAAATTGGAAGCAGAGGAAGGCCAAGGCAGAGAGAGTTTGATTACTTTAACTTGGCCTTACAATGGCCTGGAACTTACTGTCAACGCACCCGTTATTGCTGCCCCAACAACGCCTGCTGCCGAGGCTCAAATTCTCCGGCTGTGTTCACAATCCATGGATTGTGGCCTGACTACAATGATGGAAGCTGGCCTGCCTGTTGCACAAAGAAGAGTTTTGATGAAAAAGAGATCTCAACATTGCTTGACCCCTTGGAGAAATATTGGCCATCATTAAGTTGTGGTAAACCATCATCC…
Rosa multiflora	Rm09	Rm6A_b_Rm09	ATGGCTATTCTCTCTGCTAACCTGGCCTCTTCTGCTGCACTTGCATTGATACTAGTAGCGGCTTCGCTGTGTCTGATTGAAGCCAAACAATTTGGAATTGGGATTGAAATTGGAAGCAGAGGAAGGCCAAGGCAGAGAGAGTTTGATTACTTTAACTTGGCCTTACAATGGCCTGGAACTTACTGTCAACGCACCCGTTATTGCTGCCCCAACAACGCCTGCTGCCGAGGCTCAAATTCTCCGGCTGTGTTCACAATCCATGGATTGTGGCCTGACTACAATGATGGAAGCTGGCCTGCCTGTTGCACAAAGAAGAGTTTTGATGAAAAAGAGATCTCAACATTGCTTGACCCCTTGGAGAAATACTGGCCCTCATTAAGTTGTGGTAAACCATCATCC…
Rosa multiflora	Rm1	Rm6A_b_Rm1	ATGGCTATTCTCTCTGCTAACCTGGCCTCTTCTGCTGCACTTGCATTGATACTAGTAGCGGCTTCGCTGTGTCTGATTGAAGCCAAACAATTTGGAATTGGGATTGAAATTGGAAGCAGAGGAAGGCCCAGGCAGAGAGAGTTTGATTACTTTAACTTGGCCTTACAATGGCCTGGAACTTACTGCCAACGCACCCGTTATTGCTGCCCCAACAACGCCTGCTGCCGAGGCTCAAATTCTCCGGCTGTGTTCACAATCCATGGATTGTGGCCTGACTACAATGATGGAAGCTGGCCTGCCTGTTGCACAAAGAAGAGTTTTGATGAAAAAGAGATCTCAACATTGCTTGACCCCTTGGAGAAATACTGGCCCTCATTAAGTTGTGGTAAACCATCATCC…
Rosa multiflora	Rm2	Rm6A_b_Rm2	ATGGCTATTCTCTCTGCTAACCTGGCCTCTTCTGCTGCACTTGCATTGATACTAGTAGCGGCTTCGCTGTGTCTGATTGAAGCCAAACAATTTGGAATTGGGATTGAAATTGGAAGCAGAGGAAGGCCAAGGCAGAGAGAGTTTGATTACTTTAACTTGGCCTTACAATGGCCTGGAACTTACTGTCAACGCACCCGTTATTGCTGCCCCAACAACGCCTGCTGCCGAGGCTCAAATTCTCCGGCTGTGTTCACAATCCATGGATTGTGGCCTGACTACAATGATGGAAGCTGGCCTGCCTGTTGCACAAAGAAGAGTTTTGATGAAAAAGAGATCTCAACATTGCTTGACCCCTTGGAGAAATACTGGCCCTCATTAAGTTGTGGTAAACCATCATCC…
Rosa multiflora	Rm27	Rm6A_b_Rm27	ATGGCTATTCTCTCTGCTAACCTGGCCTCTTCTGCTGCACTTGCATTGATACTAGTAGCGGCTTCGCTGTGTCTGATTGAAGCCAAACAATTTGGAATTGGGATTGAAATTGGAAGCAGAGGAAGGCCAAGGCAGAGAGAGTTTGATTACTTTAACTTGGCCTTACAATGGCCTGGAACCTACTGTCAACGCACCCGTTATTGCTGCCCCAACAACGCCTGCTGCCGAGGCTCAAATTCTCCCGCTGTGTTCACAATCCATGGATTGTGGCCTGACTACAATGATGGAAGCTGGCCTGCCTGTTGCACAAAGAAGAGTTTTGATGAAAAAGAGATCTCAACATTGCTTGACCCCTTGGAGAAATACTGGCCCTCATTAAGTTGTGGTAAACCATCATCC…
Rosa multiflora	Rm28	Rm6A_b_Rm28	ATGTGCTCTTCCGAYCTTGGAAATATGGCTATTCTCTCTGCTAACCTGGCCTCTTCTGCTGCACTTGCATTGATACTAGTAGCGGCTTCGCTGTGTCTGATTGAAGCCAAACAATTTGGAATTGGGATTGAAATTGGAAGCAGAGGAAGGCCAAGGCAGAGAGAGTTTGATTACTTTAACTTGGCCTTACAATGGCCTGGAACTTACTGTCAACGCACCCGTTATTGCTGCCCCAACAACGCCTGCTGCCGAGGCTCAAATTCTCCGGCTGTGTTCACAATCCATGGATTGTGGCCTGACTACAATGATGGAAGCTGGCCTGCCTGTTGCACAAAGAAGAGTTTTGATGAAAAAGAGATCTCAACATTGCTTGACCCCTTGGAGAAATACTGGCCCTCA…
Rosa multiflora	Rm3	Rm6A_b_Rm3	ATGGCTATTCTCTCTGCTAACCTGGCCTCTTCTGCTGCACTTGCATTGATACTAGTAGCGGCTTCGCTGTGTCTGATTGAAGCCAAACAATTTGGAATTGGGATTGAAATTGGAAGCAGAGGAAGGCCCAGGCAGAGAGAGTTTGATTACTTTAACTTGGCCTTACAATGGCCTGGAACTTACTGCCAACGCACCCGTTATTGCTGCCCCAACAACGCCTGCTGCCGAGGCTCAAATTCTCCGGCTGTGTTCACAATCCATGGATTGTGGCCTGACTACAATGATGGAAGCTGGCCTGCTTGTTGCACAAAGAAGAGTTTTGATGAAAAAGAGATCTCAACATTGCTTGACCCCTTGGAGAAATACTGGCCCTCATTAAGTTGTGGTAAACCATCATCC…
Rosa multiflora	Rm33	Rm6A_b_Rm33	ATGGCTATTCTCTCTGCTAACCTGGCCTCTTCTGCTGCACTTGCATTGATACTAGTAGCGGCTTCGCTGTGTCTGATTGAAGCCAAACAATTTGGAATTGGGATTGAAATTGGAAGCAGAGGAAGGCCAAGGCAGAGAGAGTTTGATTACTTTAACTTGGCCTTACAATGGCCTGGAACCTACTGTCAACGCACCCGTTATTGCTGCCCCAACAACGCCTGCTGCCGAGGCTCAAATTCTCCGGCTGTGTTCACAATCCATGGATTGTGGCCTGACTACAATGATGGAAGCTGGCCTGCCTGTTGCACAAAGAAGAGTTTTGATGAAAAAGAGATCTCAACATTGCTTGACCCCTTGGAGAAATACTGGCCCTCATTAAGTTGTGGTAAACCATCATCC…
Rosa multiflora	Genome database (Ref.2)	Rm6C_a	ATGACGATCCTGAATGGGGTGGCTCTTGCATTTGTTCTTTCCTTGTGTATCCCCATGTGCACCGGTTCATATGATCATTTTAAATTTGTACAACAATGGCCACCGGCCGTCTGTGATACGTCTGGCTGCAAGAGATCGGGGTTATCACACTTCACGATCCATGGCCTTTGGCCAAATAATAAAACGTATGTGAAAAATCAACCGACTTGTCTTACCAGTCATGCCAGCTCATTTAAGTCTACGATACTCACTAGTTCGAATTTGGTAAGCAAGCTGAGCACCTCTTGGCCCGATGTGAAAAATGCAAATGATAATGATTTTTGGAACAAACAATGGGACAAGCATGGCACATGTTCCTTGCAGACATACGACCAAGCACAATACTTCGAGCGGTCATAC…
Rosa multiflora	Rm09	Rm6C_Rm09	ATGACGATCCTGAATGGGGTGGCTCTTGCATTTGTTCTTTCCTTGTGTATCCCCATGTGCACCGGTTCATATGATCATTTTAAATTTGTACAACAATGGCCACCGGCCGTCTGTGATACGTCTGGCTGCAAGAGATCGGGGTTATCACACTTCACGATCCATGGCCTTTGGCCAAATAATAAAACGTATGTGAAAAATCAACCGACTTGTCTTACCAGTCATGCCAGCTCATTTAAGTCTACGATACTCACTAGTTCGAATTTGGTAAGCAAGCTGAGCACCTCTTGGCCCGATGTGATAAATGCAAATGATAAAGATTTTTGGAACAAACAATGGGACAAGCATGGCACATGTTCCTTGCAGACATACGACCAAGCACAATACTTCGAGCGGTCATAC…
Rosa multiflora	Rm27	Rm6C_Rm27	ATGACGATCCTGAATGGGGTGGCTCTTGCATTTGTTCTTTCCTTGTGTATCCCCATGTGCACCGGTTCATATGATCATTTTAAATTTGTACAACAATGGCCACCGGCCGTCTGTGATACGTCTGGCTGCAAGAGATCGGGGTTATCACACTTCACGATCCATGGCCTTTGGCCAAATAATAAAACGTATGTGAAAAATCAACCGACTTGTCTTACCAGTCATGCCAGCTCATTTAAGTCTACGATACTCACTAGTTCGAATTTGGTAAGCAAGCTGAGCACCTCTTGGCCCGATGTGATAAATGCAAATGATAAAGATTTTTGGAACAAACAATGGGACAAGCATGGCACATGTTCCTTGCAGACATACGACCAAGCACAATACTTCGAGCGGTCATAC…
Rosa multiflora	Rm28	Rm6C_Rm28	ATGACGATCCTGAATGGGGTGGCTCTTGCATTTGTTCTTTCCTTGTGTATCCCCATGTGCACCGGTTCATATGATCATTTTAAATTTGTACAACAATGGCCACCGGCCGTCTGTGATACGTCTGGCTGCAAGAGATCGGGGTTATCACACTTCACGATCCATGGCCTTTGGCCAAATAATAAAACGTATGTGAAAAATCAACCGACTTGTCTTACCAGTCATGCCAGCTCATTTAAGTCTACGATACTCACTAGTTCGAATTTGGTAAGCAAGCTGAGCACCTCTTGGCCCGATGTGATAAATGCAAATGATAAAGATTTTTGGAACAAACAATGGGACAAGCATGGCACATGTTCCTTGCAGACATACGACCAAGCACAATACTTCGAGCGGTCATAC…
Rosa multiflora	Rm33	Rm6C_Rm33	ATGACGATCCTGAATGGGGTGGCTCTTGCATTTGTTCTTTCCTTGTGTATCCCCATGTGCACCGGTTCATATGATCATTTTAAATTTGTACAACAATGGCCACCGGCCGTCTGTGATACGTCTGGCTGCAAGAGATCGGGGTTATCACACTTCACGATCCATGGCCTTTGGCCAAATAATAAAACGTATGTGAAAAATCAACCGACTTGTCTTACCAGTCATGCCAGCTCATTTAAGTCTACGATACTCACTAGTTCGAATTTGGTAAGCAAGCTGAGCACCTCTTGGCCCGATGTGAAAAATGCAAATGATAAAGATTTTTGGAACAAACAATGGGACAAGCATGGCACATGTTCCTTGCAGACATACGACCAAGCACAATACTTCGAGCGGTCATAC…
Rosa rugosa	Genome database (Ref.6)	Rg3D_S20	ATGTTGAAATCATCACTCACCTACATTGTTCTGGCTTTTGGTCTCTTCTCGTGTTTCACTATGAGCATTGGATCCTATCACCATTTTAAATTTGTGGTTCAATGGCCCCCGGCCCACTGTGCAATTAGAAAGAATCCTTGCTACAAAGCCCCGCAACTCTTTACCATCCATGGACTATGGCCGAGTAATACTTCTTACACTCGTGGATATAGGTCTTTATGCCAAGGGTCTGCGTTCATTAAACCGACTCATCAATTGGAAGCCAAACTCGATGTCTCTTGGCCCAACGTAGAGATTCCGAATAATACGAAGTTTTGGGAACAAGAGTGGAACAAACATGGCAAGTGTTCCGAGCAGACATATACGCAAACCCAATATTTTGAACGAGCCCATGCAATT…
Rosa rugosa	Genome database (Ref.5)	Rg2B_GD1	ATGAAGTCGATTTTGATTTCATTTGTCACAATTTTTATCAGTTTTCAACTTCTCCTAGCAGCGCCAAATCCACCTCAAGCCCCACCTCCAGCGCCCACTCCACCTCCTGATTCCTTCATTTTGGTCATTGTGTGGCCCAATACCTTCTGTCTTTTTGAGTCATGTCAGCTGCATCCACAATCTTTTACACTACATGGATTGTGGCCACAGGCGAATGGGAAATCCTTGGTGGACTGTGCTGATGATTTGAACAAGTATTGGCCAGACTTGACGCATTCCAAGTTTGAAGAGAGTAAAAGCTTTTGGATACATGAGTGGGAAAAACATGGTCGTTGCTCTGCAAAGAGTCCTGCTAATTACTTGAGCCTGGTTTTTGATCTGATGAAAAAACATGATGTG…
Rosa rugosa	Genome database (Ref.6)	Rg2B_GD2	ATGAAGTCGATTTTGATTTCATTTGTCACAATTTTTATCAGTTTTCAACTTCTCCTAGCAGCGCCAAATCCACCTCAAGCCCCACCTCCAGCGCCCACTCCACCTCCTGATTCCTTCATTTTGGTCATTGTGTGGCCCAATACCTTCTGTCTTTTTGAGTCATGTCAGCTGCATCCACAATCTTTTACACTACATGGATTGTGGCCACAGGCGAATGGGAAATCCTTGGTGGACTGTGCTGATGATTTGAACAAGTATTGGCCAGACTTGACGCATTCCAAGTTTGAAGAGAGTAAAAGCTTTTGGATACATGAGTGGGAAAAACATGGTCGTTGCTCTGCAAAGAGTCCTGCTAATTACTTGAGCCTGGTTTTTGATCTGATGAAAAAACATGATGTG…
Rosa rugosa	Genome database (Ref.5)	Rg2E2_GD1	ATGAAGAATTCAAACTTCATTATCCTTCTATCAGTATATGCACTTGTACAAGTTCTCAACGTTTCAAATGCTGAACCCTACGAGTACATGCAATTTGTACTCCAGTACCCACCTGGAGTTTGCTATGACAAATCAAAAGGTGATTGCATCTCACCTCTCCCAACCAAGTTTCATGTACATGGAATATGGCCTTCTAACTTCTCCAATATACATGTCCGTTGTAGGAAAGCACTGACGAATAACCCTTTTCATAAGGCGCAGATGACACCTCTGCAGACGGATTTGGGAAACTCATGGCCGTCCGTGTTAACACAAAACAACAATATGCAGTTCTGGGAGCATGAGTATGGAGAGCACGGTGCATGTGCAGTAGAGTCAGGTGTACCACCTTTCACTCAA…
Rosa rugosa	Genome database (Ref.5)	Rg3B_GD1	ATGAAAATCATTTATTTTCTTGCCTTCATATTATTTTTATTCCCCGCAACTGTGCCAGCACAGACAAACAAAGGTTACGACTATATCATGCTGGTCATCCAAAATCCTTATAACAAGGGTAGCGCTAATCCTTGGACCATACATGGCCTGTGGGCCGAGAAACTTCAAGGACAATCTCCTAACTATACATTTGTGCCGGTTAATAATTGTCCTTCAGCTCCTCCATTTAACCTCACGATTAATAACGACGATCAAGCTGCACTAACTAAAGCTTGGCATGGTCTTTATGGTAAAACAGACCTTCAATTTTGGGAACATGAATATGAGAAACACGGTTCATGTACCATGGATTTATTACCAACTTCTAATGACTACCTACTGAAAGGAGTTTACCTGTGG…
Rosa rugosa	Genome database (Ref.6)	Rg3B_GD2	ATGGAAATCATTTATTTTCTTCTTGCTTTCATATTATTTTTATCCCCCGCAACTGTGCCAGCACAGACAACCAAAGGTTACGACTATATCATGCTGGTCATCCATAATCCTTTTAACAGGAATAGCACTAGTCCTTGGACCATAGATGGCTTGTGGGCCGAGAAACTTGAAGGACAATCTCCTAACTATACATTTGTGCCAGTTAATACATGTCCATCAGCCCCTCCATTTAACCTCACGATTAATAACGACGATCAAGCTGCACTAACTAAAGCTTGGCATGGTCTTTATGGTAAAACAGACCTTCAATTTTGGGAACATGAATATGAGAAACACGGTTCATGTACCATGGATTTATTACCAACTTCTAATGACTACCTACTGAAAGGAGTTTACCTG…
Rosa rugosa	Genome database (Ref.5)	Rg3C3_GD1	ATGGCATTCCTAGCAGTTAGGACACTAATTGTTCTTATGCTTATTTCTACATTTGCTAATGCCGCAAACAAATATGACTATCTACAACTAGTGCAACAATGGCCTAAAACGTTCTGCCATAATAACCAAGCTTGCATTCAAGGTGCAGCCCTCCCGGAGCTGTTCTCGATACATGGTATGTGGCCATCTAATTTCTCCGGCCAGAACGACGCTTGTGTTGGAACTCGGTTCAGCATGAGAGAGATGCGTCGACACAATCATCTCGAAACTCAATTGCTGTCATCCTCATGGCCAAGCTACACTGGTCTGTCCAACCTGCACTTTTGGGAGTACGAGTATAACAAGCACGGCACTTGTTCAGAGAATAACCTCAAACAGACGGACTATTTCACCAGAGCC…
Rosa rugosa	Genome database (Ref.6)	Rg3C3_GD2	ATGGCATTCCTAGCAGTTAGGACACTAATTGTTCTTATGCTTATTTCTACATTTGCTAATGCCGCAAACAAATATGACTATCTACAACTAGTGCAACAATGGCCTAAAACGTTCTGCCATAATAACCAAGCTTGCATTCAAGGTGCAGCCCTCCCGGAGCTGTTCTCGATACATGGTATGTGGCCATCTAATTTCTCCGGCCAGAACGACGCTTGTGTTGGAACTCGGTTCAGCATGAGAGAGATGCTGACACACAATCATCTCGAAACTCAATTGCTGTCATCCTCATGGCCAAGCTACACTGGTCTGTCCAACCTGCACTTTTGGGAGTACGAGTATAACAAGCACGGCACTTGTTCAGAGAATAACCTCAAACAGACGGACTATTTCACCAGAGCC…
Rosa rugosa	Genome database (Ref.5)	Rg4A_GD1	ATGAAAACACCAGCAGTCTGTCTTATTTTCTTGCTCTCTGTTATTCTGTTCAAGGGTTCCCGTGCAGAGCCATACGAATACCTACAGTTTGTCTTGCAATACGCTAGAGGTTACTGTGTTAACGTCAAGAAATGTATTCCACGGGCGAGCTTGCCGGCCAAATTCACGGTTCATGGAATTTGGCCCACGAATATTTCCAAGACGGTGATCGAGTGTACAGCTGCCGAGAAACTACACTCGTTCAACAGAACACTGATAACACCGTCGCTGGAAACCGATCTTCTCCAATCTTGGCCCAGCGTCCGGACAGATAAAGATAATATGACTTTTTGGAAACACGAATATAATACACATGGGTCCTGTACTGCACCAGCTATCACTCAGACAGCGTATTTTGAG…
Rosa rugosa	Genome database (Ref.6)	Rg4A_GD2	ATGAAAACACCAGCAGTCTGTCTTATTTTCTTGCTCTCTGTTATTCTGTTCAAGGGTTCCCGTGCAGAGCCATACGAATACCTACAGTTTGTCTTGCAATACGCTAGAGGTTACTGTGTTAACGTCAAGAAATGTATTCCACGGGCGAGCTTGCCGGCCAAATTCACGGTTCATGGAATTTGGCCCACGAATATTTCCAAGACGGTGATCGAGTGTACAGCTGCCGAGAAACTACACTCGTTCAACAGAACACTGATAACACCGTCGCTGGAAACCGATCTTCTCCAATCTTGGCCCAGCGTCCGGACAGATAAAGATAATATGACTTTTTGGAAACACGAATATAATACACATGGGTCCTGTACTGCACCAGCTATCACTCAGACAGCGTATTTTGAG…
Rosa rugosa	Genome database (Ref.5)	Rg4B_GD1	ATGAGATACATCACTAGTTTGATTTTGATCAAACTATTGGTAATTCAATACCTGTCAGTTCTTTGCGCTTCGCAGGACTTTGATTTCTTCTACTTCGTTCAACAGTGGCCTGGAGCATATTGCGACACAAAGCATAGTTGTTGCTATCCAAAGTCAGGGAAGCCTGCAGCAGATTTCGGCATTCACGGTCTCTGGCCAAACTACAAGGATGGCTCTTACCCTTCAAACTGTGATCCAGACAGTGTCTTCGACAAATCTGAGATATCAGAGTTGATGGGCAATCTGGAAAAGAGTTGGCCATCTATGAGCTGCCCAAGCAGTAATGGTTACAGGTTCTGGTCACACGAATGGGAGAAGCATGGCACTTGCTCCGAATCTGAACTTGATCAGAAAGATTAC…
Rosa rugosa	Genome database (Ref.6)	Rg4B_GD2	ATGAGATACATCACTAGTTTGATTTTGATCAAACTATTGGTAATTCAATACCTGTCAGTTCTTTGCGCTTCGCAGGACTTTGATTTCTTCTACTTCGTTCAACAGTGGCCTGGAGCATATTGCGACACAAAGCATAGTTGTTGCTATCCAAAGTCAGGGAAGCCTGCAGCAGATTTCGGCATTCACGGTCTCTGGCCAAACTACAAGGATGGCTCTTACCCTTCAAACTGTGATCCAGACAGTGTCTTCGACAAATCTGAGATATCAGAGTTGATGGGCAATCTGGAAAAGAGTTGGCCATCTATGAGCTGCCCAAGCAGTAATGGTTACAGGTTCTGGTCACACGAATGGGAGAAGCATGGCACTTGCTCCGAATCTGAACTTGATCAGAAAGATTAC…
Rosa rugosa	Genome database (Ref.5)	Rg4C_GD1	ATGAAGTCCATCCCCTCAAAAATGGTCAAGCTTCTAATACTAGCACTAGTAGGATCATCATGTCTTTCAGTCCTTTGTGCTGCAGAAGATTTTGATTTCTTCTACTTTGTTCAGCAGTGGCCAGGATCATTCTGTGATACACAGAAAAGTTGCTGCTATCCAACCACAGGGAAGCCTGCAGCAGATTTTGGGATTCATGGGCTCTGGCCAAATTACAAGGATGGTTCATACCCCTCAAACTGTGATCCAAACAACCCCTTTGATCAATCTCAGGTTTCAGATTTAATTAGCAGTATGCAAGAAGAATGGCCAACACTAGCATGCCCTAGCAGCAGCGGGATTGCGTTCTGGACACACGAGTGGGAAAAACATGGAACCTGCTCCGAGTCTGCCATTAAC…
Rosa rugosa	Genome database (Ref.6)	Rg4C_GD2	ATGAAGTCCATCCCCTCAAAAATGGTCAAGCTTCTAATACTAGCACTAGTAGGATCATCATGTCTTTCAGTCCTTTGTGCTGCAGAAGATTTTGATTTCTTCTACTTTGTTCAGCAGTGGCCAGGATCATTCTGTGATACACAGAAAAGTTGCTGCTATCCAACCACAGGGAAGCCTGCAGCAGATTTTGGGATTCATGGGCTCTGGCCAAATTACAAGGATGGTTCATACCCCTCAAACTGTGATCCAAACAACCCCTTTGATCAATCTCAGGTTTCAGATTTAATTAGCAGTATGCAAGAAGAATGGCCAACACTAGCATGCCCTAGCAGCAGCGGGATTGCGTTCTGGACACACGAGTGGGAAAAACATGGAACCTGCTCCGAGTCTGCCATTAAC…
Rosa rugosa	Genome database (Ref.5)	Rg6A_GD1	ATGGCTATTCTCTCTGCTAAACTGGCCTCTTCTGCTGCACTTGCATTGATACTAGTAGCGGCTTCGCTGTGTCTGATTGAAGCCAAACAATTTGGAATTGGGATTGAAATTGGAAGCAGAGGAAGGCCAAGGCAGAGAGAGTTTGATTACTTTAACTTGGCCTTACAATGGCCTGGAACTTACTGTCAACGCACCCGTTATTGCTGCCCCAACAACGCCTGCTGCCGAGGCTCAAATTCTCCGGCTGTGTTCACAATCCATGGATTGTGGCCTGACTACAATGATGGAAGCTGGCCTGCCTGTTGCACAAAGAAGAGTTTTGATGAAAAAGAGATCTCAACATTGCTTGACCCCTTGGAGAAATATTGGCCATCATTAAGTTGTGGTAAACCATCATCC…
Rosa rugosa	Genome database (Ref.6)	Rg6A_GD2	ATGGCTGTTCTCTCTGCCAAACTGGCCTCTTCTGCTGCACTTGCATTGATACTAGTAGCGGCTTCGCTGTGTCTGATTGAAGCCAAACAATCTGGAATTGGGATTGAAATTGGAAGCAGAGGAAGGCCAAGGCAGAGAGAGTTTGATTACTTTAACTTGGCCTTACAATGGCCTGGAACTTACTGTCAACGCACCCGTTATTGCTGCCCCAACAACGCCTGCTGCCGAGGCTCAAATTCTCCGGCTGTGTTCACAATCCATGGATTGTGGCCTGACTACAATGATGGAAGCTGGCCTGCCTGTTGCACAAAGAAGAGTTTTGATGAAAAAGAGATCTCAACATTGCTTGACCCCTTGGAGAAATATTGGCCATCATTAAGTTGTGGTAAACCATCATCC…
Rosa rugosa	Genome database (Ref.5)	Rg6C_GD1	ATGTTATTGAATCTAATCAGCTGCTCTTATATAAGTTTTGACATTCTTCCTTTCTGTTTTTTTTTTTTGTTTTTTTTTTTCAACACAATAATGTCTCTAGGTTCATATGATCATTTTAAATTTGTACAACAATGGCCACCGGCCGTCTGTGACACGTCTGGCTGCAACAGATCGGGGTTATCACGCTTCACGATCCATGGCCTTTGGCCAAATAATAAAACGTATGTGAAAAATCAACCGACTTGTCTTACCAATCAGACCAACTCATTTAAGGCTGCGATACTCACTAATTCGAATTTGGTAAGCAAGCTGAGCACCTCTTGGCCCGATGTGAAAAATGCAAATGATAATTTTTTTTGGAAGAAACAATGGGACAAGCATGGCACATGTTCCTTGCAG…

## Sheet: Table D5
Species	Plant	Type	Gene Name	Sequence (5' to 3')
Rosa chinensis	Genome database (Ref.1)	SLF9	SC2_SLF9	ATGGGGAAGCTTTGCAAATTGTCAGAAGAGATGGTCGGGCAATTCCTTTCAAGATTGCCTCCTAAAGCATTGATGCGCTTCAAATGTATTCATAAGTCGTGGTACAATCTAATAACTTCTCCTAGCTTTATAACCAAGAACCTTTCTAATTCCAAGAACAACAAGTTTGCGTCCACCACTAGAATCCTTTTCAAGCGTACTGTCCTCAAGGACATTAAAGATAAGAATGAAATATTTTATGTCCTTAGGGACAACAACAATGATAGGAGAGACATTTTCCTTTCTTTACTTGATCTTTGCAACGATAATGATGGTGATGACCAAAACCTTCATTCTGTTGTCGACGACCTTATTGTTCCACTTCCTTTTAGTATATGTCCCTTTAGTTTACAAATTGCA…
Rosa chinensis	Genome database (Ref.1)	SLF8	SC2_SLF8	ATGGAAAATTTCAGCAAATTGTCAGAAGAGATGGTGGTGCGAATCCTATCACGATTGCCTCCTAAATCTCTGATTCGATTCAGATGCGTCCGTAAGTTGTGGTACAATGTAATCAATAGTCCTAACTTCGTAGCCAAGAACCTTACTACTTCCAAGCACAATAAGTTCAGTTCATCCACTTGCATTCTTGCCAAGCATACTGTCCTCAAGGACAGCAACATTAAGGATAGGAATGAAATTTTGGAAGTCCTCAGGGACAACAGCATAGAAACAAAGAAAATTTTACTCTCATTGTGTAACCTTTGCAACGACAACGATGGTGATGACCGTAATCTTAATTATGTAGTCGACGACTTCACCGTTCCGCTTCCTTTAGGTCTACTTCCATTTAGTCTAGAG…
Rosa chinensis	Genome database (Ref.1)	SLF7	SC2_SLF7	ATGACAGAGTTTTGCAAATTGCCGGAAGAGATGGCCATGCAAATCCTATCTAGACTGCCTCCCCAATCTCTTATGCGATTCAAGAGCGTCCACAAGTCCTGGTATACCATGATCAACAGTCCCAAATTTATAGCCAAACACCTTTCCAATTCCATGCATAACCATTCATCCACTTGTGTCCTTTTCAAGCTATCGGTCCTCAAGAACAACAACACAAGAGACAATGACGAGAAGGAAACTGTATTCTCGTTACTTACATTTTGCAATGATGGTGATGATCAGAAGGAGCATATCATTCATTATGTTGGCGATGATATTACGAAGAATCACTTTGTTGGGCTCATGGCCAAGGATCTAGAATCTGTATGGATTATAGGCCATTGTGATGGAATTATATGC…
Rosa chinensis	Genome database (Ref.1)	SLF5	SC2_SLF5	ATGGCTGAGCTAATTTGCAAAATGCCGGAAGAGATGACATTGCAATTTCTTTCGAGGCTGCCTCCCAAATCTCTGATGCGATTCAAGTGCATCCATAAGTCATGGTATGCTTTGATCAATAATCCCAAGTTCATAGACAAGCACCTCCACTTGTACAACAAAGACTCCTACACTTGCTTCCTTCTCAAGCGCTCCGTGGTTGCAAGAACCCAAACTATCAAAGAGGAGATCTTATTTTCATTCCTTTATGTTCCCAATGACAATGATGATGAAGACAGTCATCCTCATTGTGTTGTGGAGGACATCTATTTTCCGACTGCTATGGGTCTAAAGACTAAGGGGCACAATATTGAGCTCCCTGGGTCATACGGTGGTGAAACTATATACATTTTAGGTCAT…
Rosa chinensis	Genome database (Ref.1)	SLF4-2	SC2_SLF4-2	ATGACAGAGTTTAGCAGATTTTCGGAAGAGATGGCTCTCCAAATCCTATCAAGGATGCCACCTAAATCTCTGATGCGATTCAAGTCTGTTCGTAAGTCGTGGTATACGTTGATCAACAATCCTAGCTTCGTGGTTAAGCATCTTTCCAATTCCATGCACAACAAACACTCCACGTGCCTCCTATGCAAGCGTTTCGTCATCAGGGATATCAACTCTAACGATGTGGAACTTGTAAGCTCATTGATTACTTTTTTTAATGATAATGATGGTGATGATAAGTATATTACGCATTCAGCTGTCGAGGACATCGATTTTCCACTTTCTATAGGTGTAATAACAAGGGATGAATTCAAGAAGCCTGAGATTCTGGGAGCTGTATATCTTGTAGGTCATTGTGAT…
Rosa chinensis	Genome database (Ref.1)	SLF4-1	SC2_SLF4-1	ATGACAGAGTTTGGCAGATTTTCGGAAGAGATGGCTTTGCAAATCCTATCAAGGATGCCACCTAAATCTCTGATGCGATTCAAGTCTGTTCGTAAGTCGTGGTATACGTTAATCAACAATCCCGGCTTCGTAGCTAAGCATCTTTCCAATTCCATGCACAATAAACACTCCACATGCCTCCTATGCAAGCGTTTTGTCATCAGGGATATCGACTCTAACGATCTGGAACTTGTAAGCTCATTGATTACTTTTTTTAATGATAACTATGGTGATGATAAGTATATTACGCATTCAGTTGTCGAGGACATCGATCTTCCACTTTCTATAGGTGTAATAACAAAGGATGAATTCAAGAAGCCTGAGATTCGGGGAGTTTTATATATTGTAGGTCATTGTGAT…
Rosa chinensis	Genome database (Ref.1)	SLF3	SC2_SLF3	ATGGTAGAATGTTGCAAGATGTCAGAAGAGATAGTGATGCAAATCCTATCAAGGACTCCTCCTAAATCTCTAATGCGATTCAAGTGTATCCACAAGTCATGGTATTCTATGATCAATGATCCACATTTTGCAGCCAAACATCTTCACTTTTACAACAATCCATCTTCCTCCACTGCCTTCCTCGTTAAGCGTCCTGTCATCCTCAGAAGCGAAACGAGCAATGAGAACGTTGTACTTTCATATCTTCGTCTAGTAACTTATAGTAATGGAGATGATGAAGACCTTCATTTTGTAGTTGAAGACCTCATTTTTCCACCTCTTAAGGGTCTAAAGGCTAGGGGCCAATTTATTGAGCTCCCTGGACGTGATGATTCTGTGAATATCATTAGTCATTGTGAT…
Rosa chinensis	Genome database (Ref.1)	SLF2	SC2_SLF2	ATGGCAGGGTTCTGCAAAATGCCAGAAGAGATGATGGTGCCAATCCTATCACGATTGCTTCCGAAATCTTTAATGCGATTCAAGTGCGTCCACAAGTCATGGCGTTATCTGATCAATAGTCCCCAGTTCATATCAAATCATCTCCACTTTCACAACAACCTGTCTTCCTCCACTACCATCCTCTTAAAGCGTCCTGTAATGCGCAGAACTGATACTGAGAATGAGGAAATTGTTTGTTCGTTCCTTAATCTTCTCAATGCAAATGATGGTGATGAGGGTAACCTGCATTATGATATCAAGGACCTCGAGTTTCCGCCCTCAATGGGTTTAAAAACTAGAGGACAATTTATTGAGATACCTAATAAATGTTATTATAATTGTGCATATATTATTGGTCAT…
Rosa chinensis	Genome database (Ref.1)	SLF11	SC2_SLF11	ATGACAGAGTTTTGCAAGATACCAGAAGCCATGGGATTGCAAATCCTATCAAGGCTGCCACCTAAATCTCTGATGCGATTCAAGTGCGTTCATAAGTCGTGGCATACTCTGATGAAGGACCCCAACTTCGTGGCCAAGCATCTTTCCAATTCCATGCACGACAATTTCTGTAGAACTACTGGTGTCCTATTCAAACGTGAAAACTTCAAGGATACTGGCACTGCCGAGAGGCAAAGCGAAAGTCTTTTCTCATTGATTAATTTCTGCAATGCAAATGGTGATGGTGAGCATGATATTCATTGTCTTGTCGAGGATGTTACGAAGGGTCAGTTTAGTGGGTTCGAAGTTCTAGAGTCTGCATGGATTATAGGGCATTGTCATGGGATTATCTGTCTAAGA…
Rosa chinensis	Genome database (Ref.1)	SLF10	SC2_SLF10	ATGCAATCTTCCAAATTGGCGGAAGAGATAGTCGTACAATTCATGTCGAGATTGCCTCCTAAAGCCTTGATGCGATTCAAATGTATTCGTAAGTCATGGTACAATCTAATAAATAGTCCAAGTTTTGTGGCTCAGAATCTTTCTTATTCCATGAACAACAAATTCACCTCTTCCACTTGCATCCTTTCCAAGCATACTGTCCTCAAGGACAGTAACATTACAGATAAGAATGAAATTCTTGATATCCTTACGTATGGAAACAATGATAAGCAGCAAATTTTACTGTCATTGCTTAACCTATGCAACGATCATAATGGTGATGATCAAGAGCTTTTTTCTGTTATTAAGGACAACTTTATTGTTCCTTTTCCTTTTGATAAATGTTCGTTGAGTTTAAAA…
Rosa chinensis	Genome database (Ref.1)	SLF1	SC2_SLF1	ATGGCGGAGTGCAAATTGCCAAGAGTGATGGTGGTACAAATCTTATCCAAAATGCCTCCGAAATCTCTAATGCGATTCAAGTGCATTCATAAGTCATGGAATTCTATGATCAAGAGTCGCCATGTCGTAGCTAAGCATCTCCAGTTTCACAACAACCTATCCTCCTCCACTACCATCCTTCTAAGGCGTCCTGTAATCTGGAGAACCGAAACTAAGAATGAGGAAATCGTTTTTTCTTTGCTTACTCTTCGCAATGAGAATAACGGTGATGAGGATAACCTAGATTATGACATCGAGGACATCCAATTTCCGCCTTCAATGGGTCTAAAAACTAGGGCACAATTTATTGAGAATCCTGGTCCAACTTATGAATGTGCAGATATTGTGGGTCATTGTGGT…
Rosa chinensis	Genome database (Ref.1)	FBX5	SC2_FBX5	ATGGCAGACCTCCATAAAATTCCGTTTGAACTATTGGTGCAAATCCTATCCAGGCTGCCTCCTAAATCTTTAATGCGATTCAAGTGCATCCGTAAGTCATTCGATGCTCTGGTCAATAATCCCCAGTTCGCAGCGAAGCACCTCCACTATTACAATGAACGGTCCTCCCCTACTTGCATTCTTTTCAGGCGTACTGCCGAGCACAAGACCGAAAATGACAAGCAGCAAATTTACTTTTCATTCCTTCAACTTCGCTATGACAATGACATTGATGATGGTGATGATCATAGCCTTCATTTCAGTTTGGAGGATATCCATTTTCCACTTTCTATGGGGTTAAAGGTTAGGGGGCCGTTTATTGAGCTCCCTGATATTAGTGGTACAGGTCTTCGTGATGAA…
Rosa chinensis	Genome database (Ref.1)	FBX4	SC2_FBX4	ATGGCAGAGCTTTCCAAGTTTGCCGAAGAGATTATGGTGGAAATCCTGTCAAGGCTCCCGCCGAAATCTCTGATGCGATTCAAGTGCGTCCGTAAGTCATGGCAATGTTTGATCAATAACTCCGACTTCGCAGCCAAACACCTCTCCATTACCAAGAACAACAAACATCCATCCTCCATTACAATAGTTTTCACCCGTCGTGTCCTTGAAGACATCAACTCTAGCAAGAAGAGAATTTTATTGTCGTTATTCGATGTTTCCCATTGTAATGATCGTGATGATGGACTTCATCCTATTGTCGAGGATATCCACAGTCCGGTATCTGCGGGTTTGGTAGATTGGCAACGTTTCCGTGTAAATATTTCAACTCATTGTGATGGAATACTATGTCTAACTGAT…
Rosa chinensis	Genome database (Ref.1)	FBX3	SC2_FBX3	ATGGCACAGCTTTGCAAATTTCCAGAAGAGATGGTGGTGGAAATTCTGTCAAGATTGACTCCTAAATCGCTGATGCGATTCAAATGTGTTCGTAAGTCGTGGTTTTGTCTAATACATTCTTCAACATTTGTGGCCAAAAACCTTTCTAATACCTTGAACAACAAATTCCCCTCTGCTCACATCCTTTTCAAGCGTACTGTCTTCAAGGATAATACCATCAAGGACAAGAATGAAATTTTTATTATCCTTAGGGACGGAAGCGATGTAAAGAAGGAAAGTCTATTGTCCTTGGTTAATATTTATGACAAAGATTACTGTGATGGCCATGACCATCATTCGCTTGTTCAAGACCTTAACATTCCGCTTCCAATGACTACATGTCCCTTTACTCTACATATT…
Rosa chinensis	Genome database (Ref.1)	FBX2	SC2_FBX2	ATGGATGCAAATAATATTGGAATAGAGAAAAGGTACAAGACGAAGAAGCAGATACGAGGAAAAACAACAGAGTTTTCCAAAATGTCAGAAGAGATGGTGGTGCAAATTTTACTAAGGTTGTGTCCTGAAACTCTGATGCGATTCAAGTGCGTTCGTAAGTCATGGAATACTATGATCAGCAACCCCAGCTTTGTAGCCAAGCACCTTTCGAATCTCGATACACAAAAGAAGCACTCCACCTGCGTTTTGTGCAAGCGTTTTGTCCCCAGGGATAATGACGAGAAGGAAGCTGTATGTTCATTGATTACATTTTTTCATGGTAATGATGCTGATGATCATGAGCATCTCCCTCAGACTGTTGTCAAGGACATTGAATTTCCACTTTCTATGGATTTAATC…
Rosa chinensis	Genome database (Ref.3)	SLF9	SC1_SLF9	ATGGGGAAGCTTTGCAAATTGTCAGAAGAGATGGTCGGGCAATTCCTTTCAAGATTGCCTCCTAAAGCATTGATGCGCTTCAAATGTATTCATAAGTCGTGGTACAATCTAATAACTTCTCCTAGCTTTATAGCCAAGAACCTTTCTAATTCCAAGAACAACAAGTTTGCGTCCACCACTAGAATCCTTTTCAAGCGTACTGTCCTCAAGGACATTAAGGATAAGAATGAAATATTTTATGTCCTTAGGGACAACAACAATGATAGGAGATACATTTTCCTTTCTTTACTTGATCTTTGCAACGATAATGATGGTGATGACCAAAACCTTCATTCTGTTGTCGACGACCTTATTGTTCCACTTCCTTTTAGTATATGTCCCTTTAGTTTACAAATTGCA…
Rosa chinensis	Genome database (Ref.3)	SLF8	SC1_SLF8	ATGGAAAATTTCAGCAAATTGTCAGAAGAGATGGTGGTGCGAATCCTATCACGATTGCCTCCTAAATCTCTGATTCGATTCAGATGCGTCCGTAAGTTGTGGTACAATGTAATCAATAGTCCTAACTTCGTAGCCAAGAACCTTACTACTTCCAAGCACAATAAGTTCAGTTCATCCACTTGCATTCTTGCCAAGCATACTGTCCTCAAGGACAGCAACATTAAGGATAGGAATGAAATTTTGGAAGTCCTCAGGGACAACAGCATAGAAACAAAGAAAATTTTACTCTCATTGTGTAACCTTTGCAACGACAACGATGGTGATGACCCTAATCTTAATTATGTAGTCGACGACTTCACCGTTCCGCTTCCTTTAGGTCTACTTCCATTTAGTCTAGAG…
Rosa chinensis	Genome database (Ref.3)	SLF6	SC1_SLF6	ATGGCAGAGCTTTCCAAATTTGCTGAAGAGATTATGGTGGAAATCATGTCAAGGTTGCCTCCCAAATCTCTGATGCGGTTCAAGTGTGTCCGTAGGTCATGGAATGCTTTGATCAATAATCCCAACTTTGCAGCCAAACACCTTGCTTCTTCGAAGCGCACCCTGCTGTCATCATCCTCCACCACCATCATTTTTAGGCATTTTCTCATTGCAGACCTCAACCCTGACGAGATGGAAATGATACTGTCATTGTACAATTTTTGCAACGATTTTGATGGTTGCTTTCTTGAAGATATCCATTTTCCGCATTCCATGGGTTTAGAGTGTAGGCGGAAATTTCACGAGCCGGGGTCTACTTTTGGAATTTCATGTTATTGTGATGGGATTATATGTCTAGCT…
Rosa chinensis	Genome database (Ref.3)	SLF5	SC1_SLF5	ATGGCTGAGCTAATTTGCAAAATGCCGGAAGAGATGACATTGCAATTTCTTTCGAGGCTGCCTCCCAAATCTCTGATGCGATTCAAGTGCATCCATAAGTCATGGTATGCTTTGATCAATAATCCCAAGTTCATAGACAAGCACCTCCACTTGTACAACAAAGACTCCTACACTTGCTTCCTTCTCAAGCGCTCCGTGGTTGCAAGAACCCAAAGTATCAAAGAGGAGATCTTATTTTCATTCCTTTATGTTCCGAATGACAATGATGATGAAGACAGTCATCCTCATTGTGTTGTGGAGGACATCTATTTTCCGACTGCTATGGGTCTAAAGACTAAGGGGCACAATATTGAGCTCCCTGGGTCATACGGTGGTGAAACTATATACATTTTAGGTCAT…
Rosa chinensis	Genome database (Ref.3)	SLF4	SC1_SLF4	ATGTCAGAGTTTTCCAAATTTCCTGAAGAGATGGCCTTGCATATCTTATCAAGGATGCCACCTAAATCTCTGATGCGATTCAAGTGTGTCCGTAAGTCATGGTATGTGTTGATCAACAATCCCAGCTTCGTGGCCAAGCACCTCTATAATTCCTTGCACAATAAACAGTCCACATGCATCTTTTGCAAGCGTTACGTCTTCAGGGATATCGCCACTAAAGATGTGGAATCTGTAGTCTCATTGATTACTTTTTCTGATGATGATGTTGGTGATACTAACCATGAGCATATATCTCATTCGGTTATCCAGGACATCGATCTTCCACTTTCTATGAGTGGAATACCGAAGAACCATTTAAATGAGCCTGAGCTTCTCGGAGCTGTATATATTACCGGGCAT…
Rosa chinensis	Genome database (Ref.3)	SLF3	SC1_SLF3	ATGGTAGAGTTTTGCAAGATTTCAGAAGAGATAGTGATGCAAATCCTATCAAGGACGCCTCCTAAATCTCTAATGCGATTCAAGTGTATCCAGAAGTCATGGAATTCTATGATCAATGATCCACAATTTGCAGCTAAACATCTTCACTTTTACAACAACCCATCTTCATCCACTGCCTTCCTTGTCAAGCGTCCTGTCATCCTCAGAAGCGAAACAAGCAATGAGAACGTTGTACTTTCATATCTTCGTCTAGAAACTTATACTAATGGTGATGATGAAGACCTTCATTTCGTAGTTGAAGACATCATTTGTCCACCTTTTAAGGGTCTAAAGGCTCGGGGCCAATTTATTGAGCTCCCTAGACGTGATGATTCTGTGTATATCATTAGTCATTGTGAT…
Rosa chinensis	Genome database (Ref.3)	SLF2	SC1_SLF2	ATGGCAGAGTTTTGCAAAATGCCAGAAGAGATGGTGGTGCCAATCCTATCACGGTTGCTTCCGAAATCTCTAATGCGATTCAAGTGCATCCACAAGTCATGGCATTCTCTGATCAATAGTCCCCAGTTCATATCCAAGCATCTTCACTTTCACAACAACTTGTCTTCCTCCACTACCATCCTCTTAAAGCGTCCTGTAATGCGCAGAACCGATACTTTGAATGAGAAGATTGTTTGTTCGTTCCTTAATCTTCACAATGCAAATGATGGTGATGAGGATAACCTTCATTATGATATCAAGGACCTCGAATTTCAGCCTTCAATGGGTTTAAATACTAGGGGACAATTTATTGAAATACCTAATGAATATTATTATAATTGTGCATATATTATAGGTCAA…
Rosa chinensis	Genome database (Ref.3)	SLF11	SC1_SLF11	ATGACAGAGTTTTGCAAGATACCAGAAGCCATGGGATTGCAAATCCTATCAAGGCTGCCACCTAAATCTCTGATGCGATTCAAGTGCGTTCATAAGTCGTGGCATACTCTGATGAAGGACCCCAACTTCGTGGCCAAGCATCTTTCCAATTCCATGCACGACAATTTCTGTAGAACTACTGGTGTCCTTTTCAAACGTGAAAACTTCAAGGATACTGGCACTGCCGAGAGGCAAAGCGAAAGTCTTTTGTCATTGATTAATTTCTGCAATGCTAATGGTGATGGTGAGCATGATATTCATTGTCTTGTCGAGGATGTTACGAAGGGTCAGTTTAGCGGGTTCGAAGTTCTAGAGTCTGCATGGATTATAGGGCATTGTCATGGGATTATCTGTCTAAGA…
Rosa chinensis	Genome database (Ref.3)	SLF10	SC1_SLF10	ATGATGCAATCTTCCAAATTGGCGGAAGAGATAGTCGTACAATTCATGTCGAGATTGCCTCCTAAAGCCTTGATGCGATTCAAATGTATTCGTAAGTCATGGTACAATCTAATAAATAGTCCAAGTTTTGTGGCTCAGAATCTTTCTTATTCCATGAACAACAAATTCACCTCTTCCACTTGCATCCTTTCCAAGCATACTGTCCTCAAGGACGGTAACATTACAGATAGGAATGAAATTCTTGATATCCTTACGTATGGAAACAATGATAAGCAGCAAATTTTACTGTCATTGCTTAACCTATGCAACGATCATAATGGTGATGATCAAGAGCTTTTTTCTGTTATTAAGGACAACTTTATTGTTCCTTTTCCTTTTGATAAATGTTCGTTGAGTTTA…
Rosa chinensis	Genome database (Ref.3)	SLF1	SC1_SLF1	ATGGCAGGGTGCAAATTGCCAAGGGTGATGGTGGTACAAATCTTATCAAGAATGCCTCCGAAGTCTCTTATGCGATTCAAGTGCGTTCATAAGTCATGGAATTCTCTGATCAGTAGTCGCCATGTCGTAGCTAAGCATCTCCAGTTTCACAACCACCTATCCTCCTCCACTACCATCCTTCTAAGGCGTCCTGTAATCTGGAGAACCGAAACAAAGAATGAGGAAATCGTTTTTTCTTTGCTTACTCTTCGCAATGAGAATAATGGTGATGAGGATAACCTGGATTATGACATCGAGGACATCCACTTTCCGCCTTCAATTGGTCTAAAAACTAGGGCACAATTTATTGAGAACCCTGGTCCAACTTACGAATGTGCAGATATTGTGGGTCATTGTGGT…
Rosa chinensis	Genome database (Ref.3)	FBX1	SC1_FBX1	ATGGCAAACTTTAGCAAATTGTATTCGTCTGAAGACCTTGTGGAGCAAATTCTATCAGGACTGCCTCCCAAATCTTTGATGCGATTTAAGTGTGTGTGTGATTTGTGGTGCAATTTAATCAAGAGCCCTAGTTTTGTAGCTAAACACCTTTCGGGATCTATGCGAGCATCCTCTATGCCCGTTCTTTTCAAGCGCCCAGTCCCCAGGGACAAGGAAAATAACATTATGGATGAGAAGGGAGTTGAGAATGACGACGACGATGTCGGAACTCTATTGTGGTCACTTAATCTCTGCAATGAGGATGATAATGATTACCTTCTATCAACCGTACTTGAGGAACTTAATGTTCCGCTTCCGGCTCCTCTTAAGCTAAAACATTCCTCGGATCTGACAATTGCA…
Rosa multiflora	Genome database (Ref.2)	SLF7	S16_SLF7	ATGACAGAGTTTTGCAAATTGCCGGAAGAGATGGCCATGCAGATCCTATCAAGACTGCCTCCCCAATCTCTTATGCGATTCAAGGGCGTCTACAAGTCCTGGTATACTATGATCACCAGTCCCAAATTTATAGCCAAACACCTTTCCAATTCCATGCATAACCATTCCTCCATTTGTGTCCTTTTCAAGCTATCGGTCCTGAAGAACAACGACTCAAGAGACAATGACGAGAAGGAAACTGTATTCTCGTTGCTTACATTTTGCAATGATGATGATGATAAGAAGGAGCATATCATTCATTATGTTGGCGATGATATTACGAAGAATCACTTTGTTGGGCTCAAGGCCAGGGATCTAGAATCTGTATGGATCATTGGCCATTGTGATGGAATTATATGC…
Rosa multiflora	Genome database (Ref.2)	SLF6	S16_SLF6	ATGGCAGAGCTTTCCAAATTTGCCGAAGTGATTATGGTGGAAATCATGTCAAGGTTGCCTCCCAAATCTCTGATGCGGTTCAAGTGTGTCCGTAAGTCATGGAATGCTTTGATCAATAATCCCAACTTTGCAGCCAAACACCTTTCTTCTTCGAAGCGCACCGAGCTCTCATCATCCTCCACCACCATCCTTTTCAGGCATTTTCTCATTGCAGACCTCAACCCTCACGAGATGGAAATGATATTGTCATTGTACATTTTTTGCAACGATTTTGATGGTTGCTTTCTTGAACATATCCATTTTCCGCATTCCATGGGTTTAGAGTGCAGGCGGAAATTTCACCGGACGGGGTCTACTTTTGGAATTTCATGTTATTGTGATGGGATTATATGTCTAGCT…
Rosa multiflora	Genome database (Ref.2)	SLF5	S16_SLF5	ATGGCTGAGCAAATTTGCAAAATGCCGGAAGAGATGACATTGCAATTTCTTTCAAGGCTGCCTCCCAAATCTCTGATGCGATTCAAGTGCATCCATAAGTCATGGTATTCTTTGATCAACAATCCCAAGTTCATAGACAAGCACCTCCACTTGTACAACAAAGACTCCTACACTTGCTTCCTTCTCAAGCGCTCCGTTGTTGCAAGAACCCAAACTATCAAAGAGGAGATCTTATTTTCATTCCTTTATGTTCCCAATGACAATGATGATGAAGACAGTCATCCTCATTGCGTTGTGGAGGACATCTATTTTCCGACTGCGATGGGTCTAAAGACTAATGGGCACATTATTGAGCTCCCTGGGACATATGGTGGTGAAACTATATACATTTTAGGCCAT…
Rosa multiflora	Genome database (Ref.2)	SLF4	S16_SLF4	ATGACAGAGTTTTCTAAATTTCCTGAAGAGATGGCCTTGCAAATCTTATCAAGGATGCCACCTAAATCTCTGATGCGATTCAAGTGTGTCCGTAAGTCATGGTATACGTTGATCAACAGTCCCAGCTTCGTATCCAAACACCTCTTTAATTCCTTGCACAACAAACAGTCCACATGCATCTTTTGCAAGCGTTACGTCTTCAGGGATATCGCAACTAAAGATGTGGAATCTGTAATCTCATTGATTACTTTTTCCAATGATGATGTTGGCGATAATGACCATGAGCATATCTCTCATTCGGTTATCCAAGACATCGATCTTCCACTTTCTATGAGTGGAGTACCGAAGAACCATGTCAATGAGCCTGAGCTTCTCGGAGCTGTATATATTACAGGGCAT…
Rosa multiflora	Genome database (Ref.2)	SLF3	S16_SLF3	ATGGTAGAGTTGTGCAAGATGTCAGAAGAGATAGTGGTGCAAATGTTATCAAGGACGCCTCCTAAATCTCTAGTGCGATTCAAGTGTATCCACAAGTCATGGTATTCTATGATCAATGATCCACAATTTGCAGCCAAACATCTTCACTTTTATAACAATCCATCTTCGTCCACTGCCTTCCTCGTCAAGCGTCCTGTCATCCTCAGAAGTGAAACGAGCAATGAGAACGTTGTACTCTCATATCTTCGTCTAGAAAATTATAGTAATGGTGACGATGAAGATCTTCATTTCGTAGTTGAGGACCTCATTTTCCCACCTTTTAAGGGTCTAAAAACTAGGGGACAATTTATTGAGCTCCCTGGACGTGATGATTCTGTGTATATCATTAGTCACTGTGAT…
Rosa multiflora	Genome database (Ref.2)	SLF2	S16_SLF2	ATGGCCGAGTGCGAAGTGCCAAGAGCAATGGCGGTAGAAATCTTATCCAGACTGCCTCCGAAATCTCTAATGCGATTCAAGTGCATTCGTAAGTCATGGAATTCTCTGATCAATAATGCCCATTTTGTGGCCAAGCATCTCCACGTTCACAACAACGTATCCTCCTCTACTAACATCTTTCTAAAACGTCGTGTCATCAGGGCAACTGAATATAGGGATGAGGAAATCGTATGTACGTTACTTACTCTTCGCAATGAGAACAATTGTGCTGAGGACAACATATATTATGATATCGAGGACATCCAATTTCCTCCTTCAATTGGTCTAAAAAGTAGGGGACAATTTATTGAGATCCCTGGTCACTGCTCTTATGATTGTGCATATATTGTTGGTCATTGT…
Rosa multiflora	Genome database (Ref.2)	SLF1	S16_SLF1	ATGGCGGAGTGCAAATTGCCTAGAGTGATGGTGGTACAAATCTTATCCAGAATGCCTCCGAAATCTCTAATGCGATTCAAGTGCATTCATAAGTCATGGAACTCTATGATCAATAGTCGCCATGTCGTAGCTAAGCATCTCCAGTTTCACAGCAACCTATCCTCCTCCACTAGCATCCTTCTAAGGCGTCCTGTCATCTGGAGAACCGAAACTAAGAATGAGGAAATCGTTTTTTCTTTGCTTACTCTTTGCAACGAGAATAATGGTGATGAGGATAACCTAGATTATGACATCGAGGACATCCACTTTCCACCTTCAATTGGTCTAAAAACTAGGGCACAATTTATTGAGAATCCTGGTCCAACTTATGAATGTGCAGATATTGTGGGTCATTGTGGT…
Rosa multiflora	Genome database (Ref.2)	FBX1	S16_FBX1	ATGGCAAACTATAGCAAACTGTATGCGTCTGAGGACTTTGTGGAGCAAATTCTATTAGAACTGCCTCCCAAACCTTTGATGCGATTTAAGTGTGTATGTAATCTGTGGTGCAATTTAATCAAAAGCCCTAGTTTCGTAGATAAACACATTTCCAGTTCTATGCGAGGATCCTCTATGCCCATCCTTATCAAGCGCCCAGTTCCCACGGACAAGGACAATAACATTAAGGATGAGAAGAAAGTTGGGAATGATGACGACGATGTCGAAACTCTCTTGACGTCACTTAATATCTGCAATGAGGATGATGATGATTACCCTCTATCAACTGTAGTTGAGGATCTTAACGTTCCGCTTCCGGCTCCTCTGAAGCTAAAACATTCCTCGGATCTCACAATTGCA…
Rosa multiflora	Genome database (Ref.2)	SLF9	S15_SLF9	ATGGGGAAGCTTTGCAAATTGTCAGAAGAGATGGTCGGGCAATTCCTTTCAAGATTGCCTCCTAAAGCATTGATGCGCTTCAAATGTATTCATAAGTCGTGGTACAATCTAATAACTTCTCCTAGCTTTATAGCCAAGAACCTTTCTAATTCCAAGAACAACAAGTTTGCGTCCACCACTAGAATCCTTTTCAAGCGTACTGTCCTCAAGGACATTAAGGATAAGAATGAAATATTTTATGTCCTTAGGGACAACAACAATGATAGGAGATACATTTTCCTTTCTTTACTTGATCTTTGCAACGATAATGATGGTGATGACCAAAACCTTCATTCTGTTGTCGACGACCTTATTGTTCCACTTCCTTTTAGTATATGTCCCTTTAGTTTACAAATTGCA…
Rosa multiflora	Genome database (Ref.2)	SLF8	S15_SLF8	ATGGAAAATTTCAGCAAATTGTCAGAAGAGATGGTGGTGCGAATCCTATCACGATTGCCTCCTAAATCTCTGATTCGATTCAGATGCGTCCGTAAGTTGTGGTACAATGTAATCAATAGTCCTAACTTCGTAGCCAAGAACCTTACTACTTCCAAGCACAATAAGTTCAGTTCATCCACTTGCATTCTTGCCAAGCATACTGTCCTCAAGGACAGCAACATTAAGGATAGGAATGAAATTTTGGAAGTCCTCAGGGACAACAGCATAGAAACAAAGAAAATTTCACTCTCATTGTGTAACCTTTGCAACGACAACGATGGTGATGACCCTAATCTTAATTATGTAGTCGACGACTTCACCGTTCCGCTTCCTTTAGGTCTACTTCCATTTAGTCTAGAG…
Rosa multiflora	Genome database (Ref.2)	SLF7	S15_SLF7	ATGACGGAGTTCTGCAAATTGCCGGAAGAGATGGCCATGCAAATCCTATCAAGACTGCCTCCCCAATCTCTTATGCGATTCAAGGGCGTCCACAAGTCCTGGTATACTATGATCAACAATCCCAAATTTATAGTCAAGCACCTTTCCAATTCCATGCATAACCATTCCTCCATTTGTGTCCTTTTCAAGCTATCGGTCCTCAAGAACAACAACACAAGAGACAATGACGAGAAGGAAACTGTATTCTCGTTGCTTACATTTTGCAATGATGATGATGATCAGAAGGAGCATATCATTCATTATGTTGGCGATGATATTACGAAGAATCACTTTGTTGGGCTCAAGGTCAAGGATCTAGAATCTGTATGGATTATAAGCCATTGTGATGGAATTATATGC…
Rosa multiflora	Genome database (Ref.2)	SLF6	S15_SLF6	ATGGCAGAGCTTTCCAAATTTGCTGAAGAGATTATGGTGGAAATCATGTCAAGGTTGCCTCCCAAATCTCTGATGCGGTTCAAGTGTGTCCGTAGGTCATGGAATGCTTTGATCAATAATCCCAACTTTGCAGCCAAACACCTTGCTTCTTCGAAGCGCACCCTGCTCTCATCATCCTCCACCACCATCATTTTTAGGCATTTTCTCATTGCAGACCTCAACCCTGACGAGATGGAAATGATATTGTCATTGTACAATTTTTGCAACGATTTTGATGGTTGCTTTCTTGAAGATATCCATTTTCCGCATTCCATGGGTTTAGAGTGTAGGCGGAAATTTCACGAGCCGGGGTCTACTTTTGGAATTTCATGTTATTGTGATGGGATTATATGTCTAGCT…
Rosa multiflora	Genome database (Ref.2)	SLF5	S15_SLF5	ATGGCTGAGCTAATTTGCAAAATGCCGGAAGAGATGACATTGCAATTTCTTTCGAGGCTGCCTCCCAAATCTCTGATGCGATTCAAGTGCATCCATAAGTCATGGTATGCTTTGATCAATAATCCCAAGTTAATAGACACGCACCTCCACTTGTACAACAAAGACTCCTACGCTTGCTTCCTTCTCAAGCGCTCCGTGGCTGCAAGAACCCAAACAATCAAAGAGGAGATCTTATTTTCATTCCTTTATGTTCCCAATGACAATGATGATGAAGACAGTCATCCTCATTGTGTTGTGGAGGACATCTATTTTCCGACTGCTATGGGTCTAAAGACTAAGGGGCACATTATTGAGCTCCCTGGGTCATATGGTGGTGAAACTATATACATTTTAGGTCAT…
Rosa multiflora	Genome database (Ref.2)	SLF4	S15_SLF4	ATGACAGAGTTTTCCAAATTTCCTGAAGAGATGGCCTTGCAAATCTTATCAAGGATGCCACCTAAATCTCTGATGCGATTCAAATGTGTCCGTAAGTCATGGTATACATTGATCAACAGTCCCAGATTCGTATCCAAACACCTCTTTAATTCCTTGCACAACAAACAGTCCACATGCATCTTTTGCAAGCGTTACGTCTTCAGGGATATCACCACTAAAGATGTGGAATCTGTAATCTCATTGATTACTTTTTCCTATGATGATGTTTGTGATAATGACCATGAACATATCTCTCATTCAGTTATCCAAGACGTTGATCTTCCACTTTCTATGAGTGGAGTACCGAAGAACCATGTCAATGAGCCTGAGCTTCTCGGAGCTGTATATATTACAGGGCAT…
Rosa multiflora	Genome database (Ref.2)	SLF3	S15_SLF3	ATGGTAGGGTTATGCAAGATGTCAGAAGAGATAGTGGTGCAAATGCTATCAAGGACGCCTCCAAAATCTCTAATGCGATTCAAGTGTATCCACAAGTCATGGTATTCTATGATCAATGATCCACTATTTGCTGTCAAACATCTTCACTTTTACAACAATCCATCTTCCTCTACTGCCTTCCTCGTCAAGCGTCCTGTCATTCTCAGAAGTGAAACGAGCAAAGAGAACGTTGTACTTTCATATCTTCGTCTAGAAAATTATAGTAATGGTGACGATGAAGACCTTCATTTCATAGTTGAGGACCTCATTTTCCCACCTTTTAAGGGTATAAGGACTAGGGGCCAATTTATTGAGCTCCCTGGACGTGATGATTCTGTGTATATCATTAGTCATTGTGAT…
Rosa multiflora	Genome database (Ref.2)	SLF2	S15_SLF2	ATGGCCGAGTGCAAAGTGCCAAGAGCAATGGTGGTAGAAATCTTATCCAGGCTGCCTCCGAAATCTCTAATGCGATTCAAGTGCATTCATATGTCATGGAATTCTATGATCAATAGTGCCCATTTTGTGGCCAAGCATCTCCACTTTCACAACAACCTATCCTCCTCTACTAACATCCTTCTAAAACGTCGTGTCATCAGGGCAACTGAAACTAGGGATGAGGAAATCGTATGTACGTTACTTACTCTTCACAATGAGAATGAGTGTGATGAGGACGACGTACATTATGATATCGAGGATATTCAATTTCCTCCTTCAATTGGTCTAAAAAGTAGGGGACAATTTATTGAGATCCCTGGTCACTGTTCTTATGATTGTGCATTTATTATTGGTCATTGT…
Rosa multiflora	Genome database (Ref.2)	SLF11	S15_SLF11	ATGACAGAGTTTTGCAAGATACCAGAAGCCATGGGATTGCAAATCCTATCAAGGCTGCCACCTAAATCTCTGATGCGATTCAAGTGCGTTCATAAGTCGTGGCATACTCTGATGAAGGACCCCAACTTCGTGGCCAAGCATCTTTCCAATTCCATGCACGACAATTTCTATAGAACTACTGGTGTCCTTTTCAAACGTGAAAACTTCAAGGATACTGGCACTGCCGAGAGGCAAAGCGAAAGTCTTTTGTCATTGATTAATTTCTGCAATGCTAATGGTGATGGTGAGCATGATATTTATTGTCTTGTCGAGGATGTTACGAAGGGTCAGTTTAGCGGGTTCGAAGTTCTAGAGTCTGCATGGATTATAGGGCATTGTCATGGGATTATCTGTCTAAGA…
Rosa multiflora	Genome database (Ref.2)	SLF10	S15_SLF10	ATGATGCAATCTTTCAAATTGGCGGAAGAGATAGTCGTACAATTCATGTCGAGATTGCCTCCTAAAGCCTTGATGCGATTCAAATGTATTCGTAAGTCATGGTACAATCTAATAAATAGTCCAAGTTTTGTGGCTCAGAATCTTTCTTATTCCATGAACAACAAATTCACCTCTTCCACTTGCATCCTTTCCAAGCATACTGTCCTCAAGGACGGTAACATTACAGATAGGAATGAAATTCTTGATATCCTTACGTATGGAAACAATGATAAGCAGCAAATTTTACTGTCATTGCTTAACCTATGCAACGATCATAATGGTGATGATCAAGAGCTTTTTTCTGTTATTAAGGACAACTTTATTGTTCCTTTTCCTTTTGATAAATGTTCGTTGAGTTTA…
Rosa multiflora	Genome database (Ref.2)	SLF1	S15_SLF1	ATGGCAGAGTGCAAATTACCAACAGCCATGGTGGTACAAATCTTTTCCAGAATGCCTCCGAAATCTCTAATGCGATTCAAGTGCATTCATAAGTCATGGAATTCTCTGATCAATAGTCGCCATGTCGTAGCTAAGCATCTCCAGTTTCACAACAACCTATCCTCTTCCACTACCATCCTTCTAAGGCGTCCTGTAATCTGGAGAACCGAAACTAAGAATGAGGAAATCGTTTTCTCTTTGCTTACTCTTCGCAATGAGAATAATGGTGATGAGGATAACCTAGATTATGATATCGAGGACATCCAGTTTCCGCCTTCAATTGGTCTAAAAACTAGGGCACAATTTATTGAGAATCCTGGTCCAACTTATGAATGCGCAGATATTGTGGGTCATTGTGGT…
Rosa multiflora	Genome database (Ref.2)	FBX7	S15_FBX7	ATGGAAAATTCTTGCAAATTGTCCGAAGGGATGGTTGTGCAAATCCTGTCACGACTGCGTCCTAAATCTTTAATGCGGTTCAAATGTGTTCGAAAGTTGTGGTTCACTATAATCAATAATCCTAGCTTTGTGGCCAAGAACCTTTCCAATTCCTCACATAACAAATTTGCTTCCTCCACTTGCATCCTTTTCAAGCGTACTATCTTCAAGGACAACAACATCAAAGATGAAGAAATTGATGATATACTTAGGGATCATTCCAATAATAAGAAGCAAGTATTATTATCGTCACTAACTCTCTGCAACAGTATTAATGATGATGGTAATGGTTATTCCCTTCATTATGTTGTTGAGGACCTTAATGTTCCGTTTCATATGAGTCGACCCCATATTCTAACA…
Rosa multiflora	Genome database (Ref.2)	FBX6	S15_FBX6	ATGGCAGAAGTGCCTAGAGTGATGGTGGTACAAATCCTCTCCAAACTGCCTCCAAAATCTCTAATGCGATTCAAGTGCATTCATAAGTCATGGAATTCTCTGATCAATAGTCCCCATTTCGTCGCCAAACATTTCCAGTTTCAGAACAACCAATCATCTTCCACTACCATCCTTCTAAAGCGTCCTGTAAACCGCAGCACTGAAACTGTGAATCAGGAAATGGTTATTTCGTTACTTACTCTTCGCAATGAGGATGATGGAGATGAGGATAACCTTTATTATGATATAGAGGACATCAAATTTTCGCCTTCAATTGGTCTAACAAGTAGGGGACAATTTATTGATACCCATGGTCAAACTTATGATTGTGCAAAAATTGTGGGTAATTGTGATGGGATA…
Rosa multiflora	Genome database (Ref.2)	FBX12	S15_FBX12	ATGGCAGAGCTTTCCAAATTGCCACAAGAGATGAAGGTGCGAATCCTGTCAAGGCTGCCTCCAAAATCTCTTATGCGATTCAAATGCGTCCATAGATCCTGGCATGCTTTGATCAGGAGCCCCAATTTCGCAGCCAAACACGTCTCCGTTTCGGAGCACAACAAATTCTCCTCCACCACTACCATTCTTTTCAAACGTTGTGTTCTTGACCTCAACACTGACAAGAGGGAAATTGTATTGTCATTGTTTGATCTTTGCCATGATAATAATTGTGTTGATGATGACGATCACCTTAATCCTTTAATAGAGGACCTCCGTGTTCCGCAGTCTATGGGTCTAAAAAGGAGGGACATATGGACCGGGATCGAGTATATAGAAATTGCATGTCACTGCAATGGA…
Rosa multiflora	Rm08	SLF9	SLF9_b_Rm08	ATGGGGAAGCTTTGCAAATTGTCAGAAGAGATGGTCGGGCAATTCCTTTCAAGATTGCCTCCTAAAGCATTGATGCGCTTCAAATGTATTCATAAGTCGTGGTACAATCTAATAACTTCTCCTAGCTTTATAGCCAAGAACCTTTCTAATTCCAAGAACAACAAGTTTGCGTCCACCACTAGAATCCTTTTCAAGCGTACTGTCCTCAAGGACATTAAGGATAAGAATGAAATATTTTATGTCCTTAGGGACAACAACAATGATAGGAGATACATTTTCCTTTCTTTACTTGATCTTTGCAACGATAATGATGGTGATGACCAAAACCTTCATTCTGTTGTCGACGACCTTATTGTTCCACTTCCTTTTAGTATATGTCCCTTTAGTTTACAAATTGCA…
Rosa multiflora	Rm08	SLF9	SLF9_a_Rm08	ATGGGGAAGCTTTGCAAATTGTCAGAAGAGATGGTCGGGCAATTCCTTTCAAGATTGCCTCCTAAAGCATTGATGCGCTTCAAATGTATTCATAAGTCGTGGTACAATCTAATAACTTCTCCTAGCTTTATAGCCAAGAACCTTTCTAATTCCAAGAACAACAAGTTTGCGTCCACCACTAGAATCCTTTTCAAGCGTACTGTCCTCAAGGACATTAAGGATAAGAATGAAATATTTTATGTCCTTAGGGACAACAACAATGATAGGAGATACATTTTCCTTTCTTTACTTGATCTTTGCAACGATAATGATGGTGATGACCAAAACCTTCATTCTGTTGTCGACGACCTTATTGTTCCACTTCCTTTTAGTATATGTCCCTTTAGTTTACAAATTGCA…
Rosa multiflora	Rm08	SLF8	SLF8_b_Rm08	ATGGAAAATTTCAGCAAATTGTCAGAAGAGATGGTGGTGCGAATCCTATCACGATTGCCTCCTAAATCTCTGATTCGATTCAGATGCGTCCGTAAGTTGTGGTACAATGTAATCAATAGTCCTAACTTCGTAGCCAAGAACCTTACTACTTCCAAGCACAATAAGTTCAGTTCATCCACTTGCATTCTTGCCAAGCATACTGTCCTCAAGGACAGCAACATTAAGGATAGGAATGAAATTTTGGAAGTCCTCAGGGACAACAGCATAGAAACAAAGAAAATTTTACTCTCATTGTGTAACCTTTGCAACGACAACGATGGTGATGACCCTAATCTTAATTATGTAGTCGACGACTTCACCGTTCCGCTTCCTTTAGGTCTACTTCCATTTAGTCTAGAG…
Rosa multiflora	Rm08	SLF8	SLF8_a_Rm08	ATGGAAAATTTCAGCAAATTGTCAGAAGAGATGGTGGTGCGAATCCTATCACGATTGCCTCCTAAATCTCTGATTCGATTCAGATGCGTCCGTAAGCTGTGGTACAATGTAATCAATAGTCCTAACTTCGTAGCCAAGAACCTTACTACTTCCAAGCACAATAAGTTCAGTTCATCCACTTGCATTCTTGCCAAGCATACTGTCCTCAAGGACAGCAACATTAAGGATAGGAATGAAATTTTGGAAGTCCTCAGGGACAACAGCATAGAAACAAAGAAAATTTTACTCTCATTGTGTAACCTTTGCAACGACAACGATGGTGATGACCCTAATCTTAATTATGTAGTCGACGACTTCACCGTTCCGCTTCCTTTAGGTCTACTTCCATTTAGTCTAGAG…
Rosa multiflora	Rm08	SLF7	SLF7_b_Rm08	ATGGCAGAGTTTTGCAAATTGCCGGAAGAGATGGCCATGCAAATCCTATCAAGACTGCCTCCCCAATCTCTTATGCGATTCAAGGGCGTCCACAAATCCTGGTATACTATGATCAACAATCCCAAGTTCATAGCCAAACACCTTTCGAATTCTATGCATAACCATTCCTCCACTTGTGTCCTTTTCAAGCTATCGGACCTCAAGAACAACAACACAAGAGACAATGACGAGAAGGAAACTGTATTCTCGTTGCTTACATTTTTCAATGATGATGATGATCAGAAGGAACATATCATTCATTATGTTGGTAATGATATTACGAAGAATCACTTTGTTGGGCTGCAGGCCAAGGATCTAGAATCTGTATGGATTATAGGCCATTGTGATGGAATTATTTGC…
Rosa multiflora	Rm08	SLF7	SLF7_a_Rm08	ATGACAGAGTTTTGCAAATTGCCGGAAGAGATAGCCATGCAAATCCTATCAAGACTGCCTCCCCAATCTCTTATGCGATTCAAGGGCGTCCACAAGTCCTGGTATACCATGATCAACAGTCCCAAATTTATAGCCAAACACCTTTCCAATTCCATGCATAACCATTCATCCACTTGTGTCCTTTTCAAGCTATCGGTCCTCAAGAACAACAACACAAGAGACAATGACGAGAAGGAAACTGTATTCTCGTTGCTTACATTTTGCAATGATGATGATGATCAGAAGGAGCATATAATTCATCATTATATTGGCGATGATGTTACGACGAATCACTTTGTTGGGCTCAAGGCCAAGGATCTAGAATCTGTATGGATTATAGGCCATTGTGATGGAATTATA…
Rosa multiflora	Rm08	SLF6	SLF6_b_Rm08	ATGGCAGAGCTTTCCAAATTTGCCAAAGAGATTATGGTGGAAATCATGTCAAGGTTGCCTCCCAAATCTCTGATGCGGTTCAAGTGTGTTCGTAGGTCATGGAATGCTTTGATCAATAGCCCCAACTTTGCAGCCAAACACATTTCTTCTTCGAAGCACAGCGAGCTCTCATCATCCTCCACCACCATCCTTTTCAGGCGTTTTCTCATTCCAGACCTCAACCCTGACGAGATGGAAATGGTATTTTCATTCTACAGTTTTTGCAACGATTTTGATGGTTGCTTTCTTGAAGATATCCATTTTCCGCATTCCATAGGTTTAGAGTGCAGGGAGAAATTTCACGAGGCGGGGTCTACTTTTGGAATTTCATGTGTTTGTGATGGGATTATATGTCTAGCT…
Rosa multiflora	Rm08	SLF6	SLF6_a_Rm08	ATGGCAGAGCTTTCCAAATTTGCCAAAGAGATTATGGTGGAAATCATGTCAAGGTTGCCTCCCAAATCTCTGATGCGGTTCAAGTGTGTTCGTAGGTCATGGAATGCTTTGATCAATAGCCCCAACTTTGCAGCCAAACACATTTCTTCTTCGAAGCACAGCGAGCTCTCATCATCCTCCACCACCATCCTTTTCAGGCGTTTTCTCATTCCAGACCTCAACCCTGACGAGATGGAAATGGTATTTTCATTCTACAGTTTTTGCAACGATTTTGATGGTTGCTTTCTTGAAGATATCCATTTTCCGCATTCCATAGGTTTAGAGTGCAGGGAGAAATTTCACGAGGCGGGGTCTACTTTTGGAATTTCATGTGTTTGTGATGGGATTATATGTCTAGCT…
Rosa multiflora	Rm08	SLF4	SLF4_c_Rm08	ATGACAGAATTTTGCAAAATTTCAGAAGAGATGCCCTTCCAGATCTTATCAAGGCTGCCACCAAAATCTCTAATGCGATTCAAGTGTGTTCGTAAGTCGTGGTATAATTTGATCAGCAATCCCAGCTTCGTAGACAAGCAGCTCTCTGAATCCAGGCACAATAAACACTCCACCAGCATCCTTTGCAAGCATTTTGTCAGAAATATAAATAATCACGAGATTGAAGTTGTATGCTCGTTGATTACTTTTCCCGAAGATGATGATGGTGATGACAATATCACTCATCCGCTTGTCGAGGACATCGATCTTCCGCTTTCTATGGGTGTACTCACAAGGAACGAATTCAACGAGCCTGAGCTTCCAGGAGCTGTATATATTGTTGGTCATTGTGATGGAATC…
Rosa multiflora	Rm08	SLF4	SLF4_b_Rm08	ATGACAGGGTTTGGCAGATTTTCCGAAGAGATGGCTTTGCAAATCCTATCAAGGATGCCACCTAAATCTCTGATGCGATTCAAGTCTGTTCGTAAGTCGTGGTATACGTTGATAAACAATCCCAACTTCGTAGCTAAGCATCTTTACAATTCCATGCACAATGAACACTCCACATGCCTGCTATGCAAGCGTTTCGTCATCAGGGACATCAACTCTAACGATGTGGAACTTGTAAGCTCATTGATTACTTTTTTTAATGATAATGACGGTGATGATAAGTGTATTACGCATTCAGTTGTCGAGGACATCGATCTTCCACTTTCTATAGGTGTAATAACAAGGGATGAATTCAAGGTGCCTAAGATTCGGGCAGTTCTATATCTTGTAGGTCATTGTGAT…
Rosa multiflora	Rm08	SLF4	SLF4_a_Rm08	ATGACAGAGTTTTCCAAATTTCCTGAAGAGATGGCCTTGCAAATTTTATCAAGGATGCCACCTAAATCTCTGATGCGATTCAAATATGTCCGTAAGTCATGGTATACATTGATCAACAATCCCAGATTCGTATCCAAACACCTCTTTAATTCCTTGCACAACAAACAGTCCACATGCATCTTTTGCAAGCGTTACGTCTTCAGGGACATCGCCACTAAAGATGTGGAATCTGTAATCTCATTGATTACTTTTTCCTATGATGATGTTGGCGATAATGACCATGAGCATGTCTCTCATTCGGTTATCCAAGACATCGATCTTCCACTTTCTATGAGTGCAGTACCCAAGAACCATGTCAATGAGCCTGAGCTTCTCGGAGCTGTATATATTACAGGGCAT…
Rosa multiflora	Rm08	SLF3	SLF3_Rm08	ATGGTAGAGTTTTGCAAGATCACAGAAGAGATAGTGATGCAAATCCTATCAAGGACGCCTCCTAAATCTTTAATGCGATTCAAGTGTATCCACAAGTCCTGGTATTCTATGATCAATGATCCAGAATTTGCAGCCAAACATCTTCACTTTTACAACAATGCACCTTCCTGCACTGCCTTCCTCGTCAAGCGTCCTGTCATCCTCAGAAGCGAAACGAGCAATGAGAACGTTGTACTTTCATATCTTCGTCCAGAAACATATGGTAATGGTGATGATGAAGACCTTCATTTCGTAGTTGAAGACCTCATTTTTCCATCTTGTAAGGGTCTAAAAGCTAGGGGCCAATTTATTGAGCTCCCTGGACGTGATGATTCTGTGTATATTATTAGTCATTGTGAT…
Rosa multiflora	Rm08	SLF2	SLF2_b_Rm08	ATGGCAGAGTTTTGCAAAATGCCAGAAGAGATGGTGGTGCCAATCCTATCACGGTTGCTTCCGAAATCTCTAATGCGATTCAAGTGCATCCACAAGTCATGGCATTCTCTGATTAATAATCCCCAGTTTATATCCAAGCATCTCCACTTTCAGAACAACCTGTCTTCCTCCACTACCATCCTCTTAAAGCGTCCTGTAATGCGCAGAACTGATGCTGAGAATGAAGCAACTGTTTGTTCGTTCCTTAATCTTCGCAATGCAAATGATGGCGATGAGGATAACCTTCATTATGATATCAAGGACCTCGAATTTCCGCCTTCAATGGGTTTAAAAACTAGGGGACAATTTATTGAGATACCTAATGAATGTTATTATAATTGTGCATATATTATTGGTCAA…
Rosa multiflora	Rm08	SLF2	SLF2_a_Rm08	ATGCCAGAGTTTTGCAATATGGCAGAAGAGATGGTGCTGCCAATCCTATCACGATTGCTTCCGAAATCTCTAATGCGATTCAAGTGCATCCACAAGTCATGGCGTTATCTGATCAATAGTCCCCAGTTCATATCGAAGCATCTCCACTTTCACAACAACATGTCTTCCTCCACTACCATCCTCTTAAAGCGTCCTGTAATGCGCAGAACTGATACTGAGAATGAGGAAATTGTTTGTTCATTCCTTAATCTTCGCAATGCAAATGATGGCGATGAGGATAACCTGCATTATGATATCAAGGACCTCGAGTTTCCGTCCTCAATGGGTTTAAAAACTAGAGGACAATTTATTGAGATACCTAATAAATGTTACCATAATTGTGCATATATTATTGGTCAT…
Rosa multiflora	Rm08	SLF11	SLF11_b_Rm08	ATGACAGAGTTTTGCAAGATACCAGAAGCCATGGGATTGCAAATCCTATCAAGGCTGCCACCTAAATCTCTGATGCGATTCAAGTGCGTTCATAAGTCGTGGCATACTCTGATGAAGGACCCCAACTTCGTGGCCAAGCATCTTTCCAATTCCATGCACGACAATTTCTGTAGAACTACTGGTGTCCTTTTCAAACGTGAAAACTTCAAGGATACTGGCACTGCCGAGAGGCAAAGCGAAAGTCTTTTGTCATTGATTAATTTCTGCAATGCTAATGGTGATGGTGAGCATGATATTCATTGTCTTGTCGAGGATGTTACGAAGGGTCAGTTTAGCGGGTTCGAAGTTCTAGAGTCTGCATGGATTATAGGGCATTGTCATGGGATTATCTGTCTAAGA…
Rosa multiflora	Rm08	SLF11	SLF11_a_Rm08	ATGACAGAGTTTTGCAAGATACCAGAAGCCATGGGATTGCAAATCCTATCAAGGCTGCCACCTAAATCTCTGATGCGATTCAAGTGCGTTCATAAGTCGTGGCATACTCTGATGAAGGACCCCAACTTCGTGGCCAAGCATCTTTCCAATTCCATGCACGACAATTTCTGTAGAACTACTGGTGTCCTTTTCAAACGTGAAAACTTCAAGGATACTGGCACTGCCGAGAGGCAAAGCGAAAGTCTTTTGTCATTGATTAATTTCTGCAATGCTAATGGTGATGGTGAGCATGATATTCATTGTCTTGTCGAGGATGTTACGAAGGGTCAGTTTAGCGGGTTCGAAGTTCTAGAGTCTGCATGGATTATAGGGCATTGTCATGGGATTATCTGTCTAAGA…
Rosa multiflora	Rm08	SLF10	SLF10_Rm08	ATGATGCAATCTTCCAAATTGGCGGAAGAGATAGTCGTACAATTCATGTCGAGATTGCCTCCTAAAGCCTTGATGCGATTCAAATGTATTCGTAAGTCATGGTACAATCTAATAAATAGTCCAAGTTTTGTGGCTCAGAATCTTTCTTATTCCATGAACAACAAATTCACCTCTTCCACTTGCATCCTTTCCAAGCATACTGTCCTCAAGGACGGTAACATTACAGATAGGAATGAAATTCTTGATATCCTTACGTATGGAAACAATGATAAGCAGCAAATTTTACTGTCATTGCTTAACCTATGCAACGATCATAATGGTGATGATCAAGAGCTTTTTTCTGTTATTAAGGACAACTTTATTGTTCCTTTTCCTTTTGATAAATGTTCGTTGAGTTTA…
Rosa multiflora	Rm08	SLF1	SLF1_b_Rm08	ATGACAGAGTGCAAATTGCCAAGAGTGATGGTGGTACAAATCTTATCCAGAATGCCTCCGAAATCTCTAATGCGATTCAAGTGCATTCATAAGTCATGGAATTCTCTGATCAATAGTCGCCATGTCGTAGCTAAGCATCTCCAGTTTCACAACAACCTATCCTCCTCCACTACCATCCTTCTAAGGCGTCCTGTAATCTGGAGAACCGAAACTAAGAATGAGGAAATCGTTTTTTCTTTGCTTACTCTTCGCAATGAGAATAATGGTGATGAGGATAACCTAAATTATGACATCGAGGACATCCACTTTCCGCCTTCAATTGGTCTAAAAACTAGGGCACAATTTATTGAGAATCCTGGTCCAACTTATGAATGTGCAGATATTGTGGGTCATTGTTGT…
Rosa multiflora	Rm08	SLF1	SLF1_a_Rm08	ATGGCAGAGTGCAAATTGCCAAGAGCGATGGTGGTACAAATCTTTTTCAGGCTGCCTCCGAAATCTCTAATGCGATTCAAGTGCATTCATAAATCATGGAATTCTCTTATCAATAGTCGCCATTTCGTAGCCAAGCATCTCCACTTTCACAACAACCTATCCTCCTCCACTACCATCCTTCTACGGCGTCCTGTAATCTGGAGAACCGAAACTAAGAATGAGGAAATCGTTTTTTCTTTGCTTACCCTTCGCAATGAGAATAATGATGATGAGGATAACCTAGATTATGACATCGAGGACATCAAATTTCCGCCTTCAATTGGTCTAAAAACTAGGGGACAATTTATTGAGAATCCTGCTCCAACTTATGATTGTGCAAATATTGTGGGTCATTGTGGT…
Rosa multiflora	Rm08	FBX3	FBX3_Rm08	ATGGCAAAGTTTTGCAAATTTCCCGAAGAGATGGTGGTGGAAATTCTGTCAAGATTGACTCCAAAATCTTTGATGCGATTCAAATGTGTTCGTAAGTCGTGGTGTTGTCTAATACATTCTTCAACATTTGTGGCCAAAAACCTTTCTAATACCTTGAACAACAAATTCCCCTCCACTCACATCCTTTTCAAGCGTACTGTCTTCAAGGATAATACCATCAAGGACAAGAATGAAATTTTTATTATCCTTAGGGACGGAAGCAATGTAAAGAAGGAAAGTCTATTGTCCTTGGTTAATCTTTATGACAAAGATTACTGTGATGGCCATGATCATCATTCGCTTGTTCAAGACCTTAACATTCCGCTTCCAATGACTACATGTCCCTTTACTCTACATATT…
Rosa multiflora	Rm08	FBX2	FBX2_Rm08	ATGGGAGGAAAAACAGGAGGGTTTTCCAAAATGTCAGAAGAGATGGTGGTGCCAATTCTACTAAGGTTGTGTCCTGAAACTCTGATGCGATTCAAGTGCGTTCGTAAGTCATGGAATGCTATGATCAGCAACCCCAGCTTTGTAGCCAAGCATCTTTCAAATATCTCTACCGAAAAGAAGCACTCCACCTTCGTTGTGTGCAAGCGTTTTGTCCCCAAGGATAATGACGAGAAGGAAGCTGTATGTTCATTGATTACATTATTTCATGGTAATGATGATGATGATCATGAGCATCTCCGTCATACTGTTGTCAAGGACATTGAATTTCCACTTTCTATGGATTTAATCACGAGGAGCACATTTCCTGATAATGAGATTCTTGGAGCTGTAGGTATAAGA…
Rosa multiflora	Rm09	SLF9	SLF9_b_Rm09	ATGGGGAAGCTTTGCAAATTGTCAGAAGAGATGGTCGGGCAATTCCTTTCAAGATTGCCTCCTAAAGCATTGATGCGCTTCAAATGTATTCATAAGTCGTGGTACAATCTAATAACTTCTCCTAGCTTTATAGCCAAGAACCTTTCTAATTCCAAGAACAACAAGTTTGCGTCCACCACTAGAATCCTTTTCAAGCGTACTGTCCTCAAGGACATTAAGGATAAGAATGAAATATTTTATGTCCTTAGGGACAACAACAATGATAGGAGATACATTTTCCTTTCTTTACTTGATCTTTGCAACGATAATGATGGTGATGACCAAAACCTTCATTCTGTTGTCGACGACCTTATTGTTCCACTTCCTTTTAGTATATGTCCCTTTAGTTTACAAATTGCA…
Rosa multiflora	Rm09	SLF9	SLF9_a_Rm09	ATGGGGAAGCTTTGCAAATTGTCAGAAGAGATGGTCGGGCAATTCCTTTCAAGATTGCCTCCTAAAGCATTGATGCGCTTCAAATGTATTCATAAGTCGTGGTACAATCTAATAACTTCTCCTAGCTTTATAGCCAAGAACCTTTCTAATTCCAAGAACAACAAGTTTGCGTCCACCACTAGAATCCTTTTCAAGCGTACTGTCCTCAAGGACATTAAGGATAAGAATGAAATATTTTATGTCCTTAGGGACAACAACAATGATAGGAGATACATTTTCCTTTCTTTACTTGATCTTTGCAACGATAATGATGGTGATGACCAAAACCTTCATTCTGTTGTCGACGACCTTATTGTTCCACTTCCTTTTAGTATATGTCCCTTTAGTTTACAAATTGCA…
Rosa multiflora	Rm09	SLF8	SLF8_b_Rm09	ATGGAAAATTTCAGCAAATTGTCAGAAGAGATGGTGGTGCGAATCCTATCACGATTGCCTCCTAAATCTCTGATTCGATTCAGATGCGTCCGTAAGCTGTGGTACAATGTAATCAATAGTCCTAACTTCGTAGCCAAGAACCTTACTACTTCCAAGCACAATAAGTTCAGTTCATCCACTTGCATTCTTGCCAAGCATACTGTCCTCAAGGACAGCAACATTAAGGATAGGAATGAAATTTTGGAAGTCCTCAGGGACAACAGCATAGAAACAAAGAAAATTTTACTCTCATTGTGTAACCTTTGCAACGACAACGATGGTGATGACCCTAATCTTAATTATGTAGTCGACGACTTCACCGTTCCGCTTCCTTTAGGTCTACTTCCATTTAGTCTAGAG…
Rosa multiflora	Rm09	SLF8	SLF8_a_Rm09	ATGGAAAATTTCAGCAAATTGTCAGAAGAGATGGTGGTGCGAATCCTATCACGATTGCCTCCTAAATCTCTGATTCGATTCAGATGCGTCCGTAAGTTGTGGTACAATGTAATCAATAGTCCTAACTTCGTAGCCAAGAACCTTACTACTTCCAAGCACAATAAGTTCAGTTCATCCACTTGCATTCTTGCCAAGCATACTGTCCTCAAGGACAGCAACATTAAGGATAGGAATGAAATTTTGGAAGTCCTCAGGGACAACAGCATAGAAACAAAGAAAATTTTACTCTCATTGTGTAACCTTTGCAACGACAACGATGGTGATGACCCTAATCTTAATTATGTAGTCGACGACTTCACCGTTCCGCTTCCTTTAGGTCTACTTCCATTTAGTCTAGAG…
Rosa multiflora	Rm09	SLF7	SLF7_b_Rm09	ATGGCAGAGTTTTGCAGATTGCCGGAAGAGATGGCCATGCAAATCCTATCAAGACTGCCTCCCCAATCTCTTATGCGATTCAAGGGCGTCCACAAATCCTGGTATACTATGATCAACAATCCCAAATTCATAGCCAAACACCTTTCCAATTCCATGGATAACCATTCCTCCACTTGTGTCCTTTTCAAGCTATCGGTCCTCAAGAACAACACAAGGGACAGTGACGAGAAGGAAACTGTATTCTCGTTGCTTACATTTTTCAATGATGATGACGATCAGAAGGAGCATATCATTCATTATGTTGGCAATGATATTATGAACAATCACTTTGTTGGGCTGAAGGCCAAGGATCTAGAATCTGTATGGATTATAGGCCATTGTGATGGAATTATTTGCCTA…
Rosa multiflora	Rm09	SLF7	SLF7_a_Rm09	ATGACAGAGTTTTGCAAATTGCCGGAAGAGATAGCCATGCAAATCCTATCAAGACTGCCTCCCCAATCTCTTATGCGATTCAAGGGCGTCCACAAGTCCTGGTATACCATGATCAACAGTCCCAAATTTATAGCCAAACACCTTTCCAATTCCATGCATAACCATTCATCCACTTGTGTCCTTTTCAAGCTATCGGTCCTCAAGAACAACAACACAAGAGACAATGACGAGAAGGAAACTGTATTCTCGTTGCTTACATTTTGCAATGATGATGATGATCAGAAGGAGCATATAATTCATCATTATATTGGCGATGATGTTACGACGAATCACTTTGTTGGGCTCAAGGCCAAGGATCTAGAATCTGTATGGATTATAGGCCATTGTGATGGAATTATA…
Rosa multiflora	Rm09	SLF6	SLF6_c_Rm09	ATGGCAAACCTTTCCAAATTTGCCGAAGAGATTATGGTGGAAATCATGTCGAGGTTGCCTCCCAAATCTCTGATGCGGTTCAAGTGTGTTCGTAGGTCATGGAATGCTTTGATCAATAACCCCAACTTTGCAGCCAAACAGCTTTCTTCTTCGAAGCTCACCGAGCTCTCATCATCCTCCACCACCATCCTTTTCAGGCGTTTTCTCATTACAGACCTCAACCCTGACGAGATGGAAATGGCATTGTCATTGTACAATTTTTGCAACGATAAATTTGATGGTTGCTTTCTTGAAGATATCCATTTTCCGCATTCCATGGGTTTAGTGTGCAGGGGAAAATTTCACGAGGCGGGGTCTACTTTTGGAATTTCATGCTATTGTGATGGGATTATATGTCTA…
Rosa multiflora	Rm09	SLF6	SLF6_b_Rm09	ATGGCAGAGCTTTCCAAATTTGCTGAAGAGATTATGGTGGAAATCATGTCAAGGTTGCCTCCCAAATCTCTGATGCGGTTCAAGTGTGTCCGTAGGTCATGGAATGCTTTGATCAATAATCCCAACTTTGCAGCCAAACACCTTGCTTCTTCGAAGCGCACCCTGCTGTCATCATCCTCCACCACCATCATTTTTAGGCATTTTCTCATTGCAGACCTCAAACCTGACGAGATGGAAATGATACTGTCATTGTACAATTTTTGCAACGATTTTGATGGTTGCTTTCTTGAAGATATCCATTTTCCGCATTCCATGGGTTTAGAGTGTAGGCGGAAATTTCACGAGCCGGGGTCTACTTTTGGAATTTCATGTTATTGTGATGGGATTATATGTCTAGCT…
Rosa multiflora	Rm09	SLF6	SLF6_a_Rm09	ATGGCAGAGCTTTCCAAATTTGCTGAAGAGATTATGGTGGAAATCATGTCAAGGTTGCCTCCCAAATCTCTGATGCGGTTCAAGTGTGTCCGTAGGTCATGGAACGCTTTGATCAATAATCCCAACTTTGCAGCCAAACACCTTTCTTCTTCGAAGCGCAACGAGCTCTTATCATCCTCCACCACCATCCTTTTTAGGCGTTTTCTCATTGTAGACCTCAATCCTGACGAGATGGAAATGATATTGTCATTGTACAATTTCTGCAACGATATATTTGATGGTTGCTTTCTTGAAGATATCCATTTTCCGCATTCCATGGGTTTAGAGTGCAGGCGGAAATTTCACGAGACGGGGTCTACTTTTGGAATTTCATGTTATTGTGATGGGATAATATGTCTA…
Rosa multiflora	Rm09	SLF5	SLF5_b_Rm09	ATGGCTGATCTAATTTGCAAAATGCCGGAAGAGATGACATTGCAATTTCTTTCAAGGCTGCCTCCCAAATCTCTGATGCGATTCAAGTGCATCCATAAGTCATGGTATGCTTTGATCAATAATCCCAAGTTCATAGACAAGCACCTCCACTTGTACAACAAAGAGTGCTCCTACAATTGCTTCCTTCTCAAGCGCTCCGTGCGTGCAAGAACCCAAACTATCAAAGAGGAGATCTTATTTTCATTCCTCCATGTTCCCAATGACAATGATGATCAAGACAGTCTTCCTCATTGTGTTGTGGAGGACATCTATTTTCCGACTTCTATGGGTCTAAAGACTAAGGGGCCCATTATTGAGCTCCCTGGGTCAGATGGTGGTGAAACTATATACATTTTAGGT…
Rosa multiflora	Rm09	SLF5	SLF5_a_Rm09	ATGACTGAGCTAATTTGCAAAATACCGGAAGAGATGACATTACAATTTCTTTCGAGGCTGCCTCCCAAATCTCTGATGCGATTCAAGTGCATCCATAAGTCATGGTATGCTTTGATCAATAATCCCAAGTTCATAGACAAGCACCTCCATTTGTACAACAAAGACTCCTACACTTGCTTCCTTCTCAAGCGCTCCGTGGTTGCAAGAACCCAAACTATCAAAGAGGAGATCTTATTTTCATTCCTTTATGTTCCCAATGACAATGATGATGAAGACAGTCATCCTCATTGTGTTGTGGAGGACATCTATTTTCCGACTGCTATGGGTCTAAAGACTAAGGGGCACAATATTGAGCTCCCTGGGTCATATGGTGGTGAAACTATATACATTTTAGGTCAT…
Rosa multiflora	Rm09	SLF4	SLF4_c_Rm09	ATGCCCTTCCAGATCTTATCAAGGCTGCCACCAAAATCTCTAATGCGTTTCAAGTGTGTTCACAAGTCATGGTATTCTTTGATCAGCAATCCCAGCTTCGTAGACAAGCAGCTCTCTGAATCCAAGCACAATAAACACACCACCAGCATCCTTTGCAAGCGTTTTGTCAGAAATATAGATAATCACGAGATGGAAGTTGTATGCTCATTGATTACTTTTCCCAAAGACAATGCTGGTGATGAGAATATCACTAATCCGCTTGTTGAGGACATCAATCTTCCGCTTTCTATGGGTGTAATCACAAGGAACGAATACAACGAGCCTGAGCTTCTAGGTGCTGTATATATTGTCGGACATTGTGATGGAATCACGTGTCTAGTTTATGGTGACATTGTTTTA…
Rosa multiflora	Rm09	SLF4	SLF4_b_Rm09	ATGACAGAGTTTGGCAGATTTTCGGACGAGATGGCTTTGCAAATCCTATCAAGCATGCCACCTAAATCTCTGATGCGATTCAAGTCTGTTCGTAAGTCGTGGTATACGTTGATCAACAATCCCAGCTTCGTAGCTAAGCATCTTTCCAATTCCATGCACGATAAACACTCCACATGCCTCCTCTGCAAGCGTTTCGTCATCAGGGATATCAACTCTAACGATGTGGAACTAGTAAGCTCATTGATTACTTTCTATGGTGATGATAAGTATATTACGCATTCAGTTATCGAGGACATCGATCTTCCACTTTCTATAGGTGTAATAACAAGGGATGAATTCAAGAAGCCTGAGATTCGGGGAGCTTTTTACATTGTAGGTCATTGTGATGGAATCATTTGT…
Rosa multiflora	Rm09	SLF4	SLF4_a_Rm09	ATGACAGAGTTTTCCAAATTTCCTGAAGAGATGGCCTTGCAAATTTTATCAAGGATGCCACCTAAATCTCTGATGCGATTCAAATATGTCCGTAAGTCATGGTATACATTGATCAACAATCCCAGATTCGTATCCAAACACCTCTTTAATTCCTTGCACAACAAACAGTCCACATGCATCTTTTGCAAGCGTTACGTCTTCAGGGACATCGCCACTAAAGATGTGGAATCTGTAATCTCATTGATTACTTTTTCCTATGATGATGTTGGCGATAATGACCATGAGCATGTCTCTCATTCGGTTATCCAAGACATCGATCTTCCACTTTCTATGAGTGCAGTACCCAAGAACCATGTCAATGAGCCTGAGCTTCTCGGAGCTGTATATATTACAGGGCAT…
Rosa multiflora	Rm09	SLF3	SLF3_b_Rm09	ATGGTACAGTTTTGCAAGATGTCAGAAGAGATAGTGATGCAAATCCTGTCAAGGACGCCTCCGAAATCTCTGATGCGATTCAAGTGTATCCACAAGTCATGGTATTCTATGATCAATGATCCACATTTTGCAGCCAAACATCTTCACTTTTACAACAATCCATCTTCGTCCCCTGCCTTCCTTGTCAAGCGTCCTGTCATCCTCAGAAGCGAAACGAGCAATGAGAACGTTGTACTTTCATATCTTCGTCTAGAAACTTATAGTAATGGTGATGATGAAGACCTTCATTTCGTAGTTGAAGACCTCATTTTTCCACCATTTAAGGGTGTAAAGGCTAGGGGCCAATTTATTGAGCTCCCTGGACGTGATGATTCTGTGTATATCATTAGTCATTGTGAT…
Rosa multiflora	Rm09	SLF3	SLF3_a_Rm09	ATGATGGAGTTATGCAAGATGTCGGAAGAGATAGTGGTGCAAATCCTATCAAGGACGCCTCCTAAATCTCTAATGCGATTCAAGTGTATCCACAAGTCATGGTATTCTATGATCAATGATCCACAATTTGCAGCGAAACATCTTCACTTTTACAACAATCCCTCTTCCTCCACTGTCTACCTCGTCAAGCGTCCTGTCATCCTCAGAAGTGAAACGAGCAATGAGAACGTTGTACTTTCATATCTTCGTCTAGAAAATTATAATAATGGTGACGATGAAGACCTTCATTTTGTAGTTGAGGACCTCATTTTCCCACCTTTTAAGGGCCTAAAGACTAGGGGCCAATTTATTGAGCTGCCTGGACGTGATGATTCTGTGTATATCATTAGTCATTGTGAT…
Rosa multiflora	Rm09	SLF2	SLF2_b_Rm09	ATGGCAGAGTTTTGCAAAATGCCAGAAGAGATGGTGGTGCCAATCCTATCACGATTGCTTCCGAAATCTTTAATGCGATTCAAGTGCGTCCACAAGTCATGGCGTTATCTGATCAATAGTCCCCTGTTCATATCGAAGCATCTCCACTTTCACAACAACCTGTCTTCGTCCACTACCATACTCTTAAAGCGTCCTGTAATGCGCAGAACTGATACTGAGAATGAGGAAATTGTTTGTTCCTTCCTTAATCTTCGCAATGCAAATGATGGTGATGAGGATAACCTGCATTATGATATCAAGGACCTCGAGTTTCCGCCGTCAATGGGTTTAAAAACTAGAGGACAATTTATTGAGATACCTAATAAATGTTATTATAATTGTGCATATATTATTGGTCAT…
Rosa multiflora	Rm09	SLF2	SLF2_a_Rm09	ATGGCAGAGTTTTGCAAAATGCCAGAAGAGATGGTGGTGCCAATCCTATCACGGTTGCTTCCGAAATCTCTAATGCGATTCAAGTGCATCCACAAGTCATGGCATTCTCTGATTAATAATCCCCAGTTTATATCCAAGCATCTCCACTTTCAGAACAACCTGTCTTCCTCCACTACCATCCTCTTAAAGCGTCCTGTAATGCGCAGAACTGATGCTGAGAATGAAGCAACTGTTTGTTCGTTCCTTAATCTTCGCAATGCAAATGATGGCGATGAGGATAACCTTCATTATGATATCAAGGACCTCGAATTTCCGCCTTCAATGGGTTTAAAAACTAGGGGACAATTTATTGAGATACCTAATGAATGTTATTATAATTGTGCATATATTATTGGTCAA…
Rosa multiflora	Rm09	SLF11	SLF11_Rm09	ATGACAGAGTTTTGCAAGATACCAGAAGCCATGGGATTGCAAATCCTATCAAGGCTGCCACCTAAATCTCTGATGCGATTCAAGTGCGTTCATAAGTCGTGGCATACTCTGATGAAGGACCCCAACTTCGTGGCCAAGCATCTTTCCAATTCCATGCACGACAATTTCTGTAGAACTACTGGTGTCCTTTTCAAACGTGAAAACTTCAAGGATACTGGCACTGCCGAGAGGCAAAGCGAAAGTCTTTTGTCATTGATTAATTTCTGCAATGCTAATGGTGATGGTGAGCATGATATTCATTGTCTTGTCGAGGATGTTACGAAGGGTCAGTTTAGCGGGTTCGAAGTTCTAGAGTCTGCATGGATTATAGGGCATTGTCATGGGATTATCTGTCTAAGA…
Rosa multiflora	Rm09	SLF10	SLF10_b_Rm09	ATGATGCAATCTTCCAAATTGGCGGAAGAGATAGTCGTACAATTCATGTCGAGATTGCCTCCTAAAGCCTTGATGCGATTCAAATGTATTCGTAAGTCATGGTACAATCTAATAAATAGTCCAAGTTTTGTGGCTCAGAATCTTTCTTATTCCATGAACAACAAATTCACCTCTTCCACTTGCATCCTTTCCAAGCATACTGTCCTCAAGGACGGTAACATTACAGATAGGAATGAAATTCTTGATATCCTTACGTATGGAAACAATGATAAGCAGCAAATTTTACTGTCATTGCTTAACCTATGCAACGATCATAATGGTGATGATCAAGAGCTTTTTTCTGTTATTAAGGACAACTTTATTGTTCCTTTTCCTTTTGATAAATGTTCGTTGAGTTTA…
Rosa multiflora	Rm09	SLF10	SLF10_a_Rm09	ATGATGCAATCTTCCAAATTGGCGGAAGAGATAGTCGTACAATTCATGTCGAGATTGCCTCCTAAAGCCTTGATGCGATTCAAATGTATTCGTAAGTCATGGTACAATCTAATAAATAGTCCAAGTTTTGTGGCTCAGAATCTTTCTTATTCCATGAACAACAAATTCACCTCTTCCACTTGCATCCTTTCCAAGCATACTGTCCTCAAGGACGGTAACATTACAGATAGGAATGAAATTCTTGATATCCTTACGTATGGAAACAATGATAAGCAGCAAATTTTACTGTCATTGCTTAACCTATGCAACGATCATAATGGTGATGATCAAGAGCTTTTTTCTGTTATTAAGGACAACTTTATTGTTCCTTTTCCTTTTGATAAATGTTCGTTGAGTTTA…
Rosa multiflora	Rm09	SLF1	SLF1_b_Rm09	ATGGCAGAGTGCAAATTGGCAAGAGTGATGGTGGTACAAATCTTGTCCAGAATGCCTCCGAAATCTCTAATGCGATTCAAGTGCATTCATAAGTCATGGAATTCTATGATCAATAGTCGCCATGTCATAGCTAAGCATCTCCAGTTTCACAACAACCTATCCTCCTCCACTACCATCCTTCTAAGGCGTCCTGTAATCTGGAGAACCGAAACTAAGAATGAGGAAATCGTTTTTTCTTTGCTTACTCTTCGCAATGAGAATAATGGTGATGAGGATAACCTAGATTATGACATCGAGGACATCCAATTTCCGCCTTCAATTGGTCTAAAAACTAGGGCACAATTTATTGAGAATCCTGGTCCAACTTATGAATGTGCAGATATTGTGGGTCATTGTGGT…
Rosa multiflora	Rm09	SLF1	SLF1_a_Rm09	ATGGCAGAGTGCAAATTGCCAAGAGCGATGGTGGTACAAATCTTTTTCAGGCTGCCTCCGAAATCTCTAATGCGATTCAAGTGCATTCATAAATCATGGAATTCTCTTATCAATAGTCGCCATTTCGTAGCCAAGCATCTCCACTTTCACAACAACCTATCCTCCTCCACTACCATCCTTCTACGGCGTCCTGTAATCTGGAGAACCGAAACTAAGAATGAGGAAATCGTTTTTTCTTTGCTTACCCTTCGCAATGAGAATAATGATGATGAGGATAACCTAGATTATGACATCGAGGACATCAAATTTCCGCCTTCAATTGGTCTAAAAACTAGGGGACAATTTATTGAGAATCCTGCTCCAACTTATGATTGTGCAAATATTGTGGGTCATTGTGGT…
Rosa multiflora	Rm09	FBX8	FBX8_b_Rm09	ATGGCAGAAGAGGTGGTGGTTCAAATCCTATCGAGGCTACCTCCCAAATCTTTGATGCGATTTAAATGCGTCCAAAAGTCATGGTGTGCACTGGTCAATAATCCAGGATTCATATTCCAACAACTCCACTTGTACAACAAATTTTCCTCCACTCCCATTCTTATCAAGCGTACGGTCATTAACCGGACTGAAAGTACCAGCGAGGAAGTTGTGTTTTCCCTCCTCAATCTTCATAATGATGATTATAACTGTCATCTTGAGGCTAACTGTCATTCTATTGTTGAGGACATCTATTTTCCAGCTTCTATGGGTCTAAAGACGAGGGGCCAATTTATTGAGCTTCCTATGCCTAGTTCTAATTGGTTTGATGAAGATGTATATGTTATAGGTCATTGTGAT…
Rosa multiflora	Rm09	FBX8	FBX8_a_Rm09	ATGGCAGAAGAGGTGGTGGTTCAAATCCTATCGAGGCTACCTCCCAAATCTTTGATGCGATTTAAATGCGTCCATAAGTCATGGTGTGCACTGGTCAATAATCCAGGATTCATATTCCAACAACTCCACTTGTACAACAAATTTTCCTCCACTCCCATTCTTATCAAGCGTACGGTCATTAACCGGACTGAAAGTACCAGCGAGGAAGTTGTGTTTTCCCTCCTCAATCTTCATAATGATGATTATAACTGTCATCTTGAGGCTAACTGTCATTCTATTGTTGAGGACATCTATTTTCCAGCTTCTATGGGTCTAAAGACGAGGGGCCAATTTATTGAGCTTCCTATGCCTAGTTCTAGTTGGTTTGATGAAGATGTATATGTTATAGGTCATTGTGAT…
Rosa multiflora	Rm09	FBX2	FBX2_Rm09	ATGGATGAAAATAATGTTGGAATAGAGAAAAGGTACAAGACGAAGATGGAGCAGATAGGAGGAAAAACAACAGAGTTTTCCAAAATGTCAGAAGAGATGGTGGTGCCAATTTTACTAAGGTTGTGTCCTGAAACTCTGATGCGATTCAAGTGCGTTCGTAAGTCATGGAATACTATGATCAGCAACCCCAGCTTTGTAGCCAAGCACCTTTCGAATATCGCTACCCAAAAGAAGCACTCCACCTGCATTTTGTGCAAGCGTTTTGTCCCCAGGGATAGTGACGAGAAGGAAGCTGTATGTTCATTGATTACATTTTTTCATGGTAATGATGCTGATGACCATGATCATCTCCCTCAGACTATTGTCACGGACATTGAATTTCCACTTTCTATGGATTTA…
Rosa multiflora	Rm09	FBX12	FBX12_Rm09	ATGGCAGAGCTTTCCAAATTGCCACAAGAGATGAAGGTGCGAATCCTGTCAAGGCTGCCTCCAAAATCTCTTATGCTATTCAAATGCGTCCATAGATCCTGGCATGCTTTGATCAGTAGCCCCAATTTCGCAGCCAAACACGTCTCCGTTTCGGAGCACAACAAATTCTCCTCCAGCACTACCATTCTTTTCAAACGTTATGTTCTTGACCTCAACACTGACAAGAGGGAAATTGTATTGTCATTGTTTGATCTTTGCCATGATAATAATTGTGTTGATGATGACGATCACCTTAATCCTTTAATGGAGGACCTCCATGTTCCGCAGTCTATGGGTCTAAAAAGGAGGGACATACGGACCGGGATCTAGTATATAGAAATTGCATGTCACTGCAATGGA…
Rosa multiflora	Rm1	SLF9	SLF9_b_Rm1	ATGGGGAAGCTTTGCAAATTGTCAGAAGAGATGGTCGGGCAATTCCTTTCAAGATTGCCTCCTAAAGCATTGATGCGCTTCAAATGTATTCATAAGTCGTGGTACAATCTAATAACTTCTCCTAGCTTTATAGCCAAGAACCTTTCTAATTCCAAGAACAACAAGTTTGCGTCCACCACTAGAATCCTTTTCAAGCGTACTGTCCTCAAGGACATTAAGGATAAGAATGAAATATTTTATGTCCTTAGGGACAACAACAATGATAGGAGATACATTTTCCTTTCTTTACTTGATCTTTGCAACGATAATGATGGTGATGACCAAAACCTTCATTCTGTTGTCGACGACCTTATTGTTCCACTTCCTTTTAGTATATGTCCCTTTAGTTTACAAATTGCA…
Rosa multiflora	Rm1	SLF9	SLF9_a_Rm1	ATGGGGAAGCTTTGCAAATTGTCAGAAGAGATGGTCGGGCAATTCCTTTCAAGATTGCCTCCTAAAGCATTGATGCGCTTCAAATGTATTCATAAGTCGTGGTACAATCTAATAACTTCTCCTAGCTTTATAGCCAAGAACCTTTCTAATTCCAAGAACAACAAGTTTGCGTCCACCACTAGAATCCTTTTCAAGCGTACTGTCCTCAAGGACATTAAGGATAAGAATGAAATATTTTATGTCCTTAGGGACAACAACAATGATAGGAGATACATTTTCCTTTCTTTACTTGATCTTTGCAACGATAATGATGGTGATGACCAAAACCTTCATTCTGTTGTCGACGACCTTATTGTTCCACTTCCTTTTAGTATATGTCCCTTTAGTTTACAAATTGCA…
Rosa multiflora	Rm1	SLF8	SLF8_b_Rm1	ATGGAAAATTTCAGCAAATTGTCAGAAGAGATGGTGGTGCGAATCCTATCACGATTGCCTCCTAAATCTCTGATTCGATTCAGATGCGTCCGTAAGTTGTGGTACAATGTAATCAATAGTCCTAACTTCGTAGCCAAGAACCTTACTACTTCCAAGCACAATAAGTTCAGTTCATCCACTTGCATTCTTGCCAAGCATACTGTCCTCAAGGACAGCAACATTAAGGATAGGAATGAAATTTTGGAAGTCCTCAGGGACAACAGCATAGAAACAAAGAAAATTTTACTCTCATTGTGTAACCTTTGCAACGACAACGATGGTGATGACCCTAATCTTAATTATGTAGTCGACGACTTCACCGTTCCGCTTCCTTTAGGTCTACTTCCATTTAGTCTAGAG…
Rosa multiflora	Rm1	SLF8	SLF8_a_Rm1	ATGGAAAATTTCAGCAAATTGTCAGAAGAGATGGTGGTGCGAATCCTATCACGATTGCCTCCTAAATCTCTGATTCGATTCAGATGCGTCCGTAAGTTGTGGTACAATGTAATCAATAGTCCTAACTTCGTAGCCAAGAACCTTACTACTTCCAAGCACAATAAGTTCAGTTCATCCACTTGCATTCTTGCCAAGCATACTGTCCTCAAGGACAGCAACATTAAGGATAGGAATGAAATTTTGGAAGTCCTCAGGGACAACAGCATAGAAACAAAGAAAATTTTACTCTCATTGTGTAACCTTTGCAACGACAACGATGGTGATGACCCTAATCTTAATTATGTAGTCGACGACTTCACCGTTCCGCTTCCTTTAGGTCTACTTCCATTTAGTCTAGAG…
Rosa multiflora	Rm1	SLF7	SLF7_Rm1	ATGACAGAGTTTTGCAAATTGCCGGAAGAGATAGCCATGCAAATCCTATCAAGACTGCCTCCCCAATCTCTTATGCGATTCAAGGGCGTCCACAAGTCCTGGTATACCATGATCAACAGTCCCAAATTTATAGCCAAACACCTTTCCAATTCCATGCATAACCATTCATCCACTTGTGTCCTTTTCAAGCTATCGGTCCTCAAGAACAACAACACAAGAGACAATGACGAGAAGGAAACTGTATTCTCGTTGCTTACATTTTGCAATGATGATGATGATCAGAAGGAGCATATAATTCATCATTATATTGGCGATGATGTTACGACGAATCACTTTGTTGGGCTCAAGGCCAAGGATCTAGAATCTGTATGGATTATAGGTCATTGTGATGGAATTATA…
Rosa multiflora	Rm1	SLF6	SLF6_c_Rm1	ATGGCAGAGCTTTCCAAATTTGCTGAAGAGATTATGGTGGAAATCATGTCAAGGTTGCCTCCCAAATCTCTGATGCGGTTCAAGTGTGTCCGCAGGTCATGGAATGCTTTGATCAATAATCCCAACTTTGCAGCCAAACACCTTGCTTCTTCGAAGCGCACCCTGCTGTCATCATCCTCCACCACCATCATTTTTAGGCATTTTCTCATTGCAGACCTCAACCCTGACGAGATGGAAATGATACTGTCATTGTACAATTTTTGCAACGATTTTGATGGTTGCTTTCTTGAAGATATCCATTTTCCGCATTCCATGGGTTTAGAGTGTAGGCGGAAATTTCACGAGCCGGGGTCTACTTTTGGAATTTCATGTTATTGTGATGGGATTATATGTCTAGCT…
Rosa multiflora	Rm1	SLF6	SLF6_b_Rm1	ATGGCAGAGCTTTCCAAATTTGCTGAAGAGATTATGGTGGAAATCATGTCAAGGTTGCCTCCCAAATCTCTGATGCGGTTCAAGTGTGTCCGTAGGTCATGGAATGCTTTGATCAATAATCCCAACTTTGCAGCCAAACACCTTGCTTCTTCGAAGCGCACCGTGCTCTCATCATCCTCCACCACCATCATTTTTAGGCATTTTCTCATTGCAGACCTTAACCCTGACGAGATGGAAATGATATTGTCATTGTACAATTTTTGCAACGATTTTGATGGTTGCTTTCTTGAAGATATCCATTTTCCGCATTCCATGGGTTTAGAGTGTAGGCGGAAATTTCACGAGCTGGGGTCTACTTTTGGAATTTCATGTTATTGTGATGGGATTATTTGTCTAGCT…
Rosa multiflora	Rm1	SLF6	SLF6_a_Rm1	ATGGCAGAGCTTTCCAAATTTGCTGAAGAGATTATGGTGGAAATCATGTCAAGGTTGCCTCCCAAATCTCTGATGCGGTTCAAGTGTGTCCGTAGGTCATGGAATGCTTTGATCAATAATCCCAACTTTGCAGCCAAACACCTTGCTTCTTCGAAGCGCACCGTGCTCTCATCATCCTCCACCACCATCATTTTTAGGCATTTTCTCATTGCAGACCTTAACCCTGACGAGATGGAAATGATATTGTCATTGTACAATTTTTGCAACGATTTTGATGGTTGCTTTCTTGAAGATATCCATTTTCCGCATTCCATGGGTTTAGAGTGTAGGCGGAAATTTCACGAGCTGGGGTCTACTTTTGGAATTTCATGTTATTGTGATGGGATTATTTGTCTAGCT…
Rosa multiflora	Rm1	SLF5	SLF5_b_Rm1	ATGGCTGAGCTAATTTGCAAAATGCCGGAAGAGATGACATTGCAATTTCTTTCGAGGCTGCCTCCCAAATCTCTGATGCGATTCAAGTGCATCCATAAGTCATGGTATGCTTTGATCAATAATCCCAAGTTCATAGACAAGCACCTCCACTTGTACAACAAAGACTCCTACACTTGCTTCCTTCTCAAGCGCTCCGTGGTTGCAAGAACCCAAAGTATCAAAGAGGAGATCTTATTTTCATTCCTTTATGTTCCGAATGACAATGATGATGAAGACAGTCATCCTCATTGTGTTGTGGAGGACATCTATTTTCCGACTGCTATGGGTCTAAAGACTAAGGGGCACAATATTGAGCTCCCTGGGTCATATGGTGGTGAAACTATATACATTTTAGGTCAT…
Rosa multiflora	Rm1	SLF5	SLF5_a_Rm1	ATGGCTGAGCTAATTTGCAAAATGCCGGAAGAGATGACATTGCAATTTCTTTCGAGGCTGCCTCCCAAATCTCTGATGCGATTCAAGTGCATCCATAAGTCATGGTATGCTTTGATCAATAATCCCAAGTTCATAGACAAGCACCTCCACTTGTACAACAAAGACTCCTACACTTGCTTCCTTCTCAAGCGCTCCGTGGTTGCAAGAACCCAAAGTATCAAAGAGGAGATCTTATTTTCATTCCTTTATGTTCCGAATGACAATGATGATGAAGACAGTCATCCTCATTGTGTTGTGGAGGACATCTATTTTCCGACTGCTATGGGTCTAAAGACTAAGGGGCACAATATTGAGCTCCCTGGGTCATACGGTGGTGAAACTATATACATTTTAGGTCAT…
Rosa multiflora	Rm1	SLF4	SLF4_b_Rm1	ATGACAGAGTTTTCCAAATATCCTGAAGAGATGGCCTTGCAAATCTTATCAAGGGTGCCACCTAAATCTCTGATGCGATTCAAATGTGTCCGTAAGTCATGGTATACATTGATCAACAGTCCCAGCTTCGTATCCAAACACCTCTTTAATTCGTTGCACAACAAACAGTCCACATGCATCTTTTGCAAGCGTTACGTCTTCAGGAATATCGCCACTAAAGATGTGGAATCTGTAATCTCATTGATTACTTTTTCCTATGATGATGTTGGCGATAACGACCATGTGCGTATCTCTCATTCGGTTATCCAAGACATCGATCTTCCACTTTCTATGCGTGGAGTACCGAAGAACCATGTCAATGAGCCTGAGCTTCTCGGAGCTGTATATATTACAGGGCAT…
Rosa multiflora	Rm1	SLF4	SLF4_a_Rm1	ATGTCAGAGTTTTCCAAATTTCCTGAAGAGATGGCCTTGCATATCTTATCAAGGATGCCACCTAAATCTCTGATGCGATTCAAGTGTGTCCGTAAGTCATGGTATGTGTTGATCAACAATCCCAGCTTCGTGGCCAAGCACCTCTATAATTCCTTGCACAATAAACAGTCCACATGCATCTTTTGCAAGCGTTACGTCTTCAGGGATATCGCCACTAAAGATGTGGAATCTGTAGTCTCATTGATTACTTTTTCTGATGATGATGTTGGTGATACTAACCATGAGCATATATCTCATTCGGTTATCCAGGACATCGATCTTCCACTTTCTATGAGTGGAATACCGAAGAACCATTTAAATGAGCCTGAGCTTCTCGGAGCTGTATATATTACCGGGCAT…
Rosa multiflora	Rm1	SLF3	SLF3_b_Rm1	ATGGTAGAGTTATGCAAGATGTCAGAAGAGATAGTGGTGCAAATCCTATCAAGGACGCCTCCTAAATCTCTAATGCGATTCAAGTGTATCCACAAGTCATGGTATTCTATGATCAATGACCCACAATTTGCAGCCAAACATCTTCACTTTTACAATAATCCATCTTCCTCCACCGCGTTCCTCGTCAAGCGTCCTGTCATCCTCAAAAGTGAAACGAGCAATGAGAACATTGTACTTTCATATCTTCGTCTAGAAAATTATAGTAATGGTGACGATGAAGACCTTCATTTTGTAGTTGAGGACCTCATTTTCCCACCTTTTAAGGGTCTAAAGACTAGGGGCCAATTTATTGAACTCCCTGGACGTGATGATTCTTTGTATATCAATAGTCATTGTGAT…
Rosa multiflora	Rm1	SLF3	SLF3_a_Rm1	ATGGTAGAGTTTTGCAAGATTTCAGAAGAGATAGTGATGCAAATCCTATCAAGGACGCCTCCTAAATCTCTAATGCGATTCAAGTGTATCCAGAAGTCATGGAATTCTATGATCAATGATCCACAATTTGCAGCTAAACATCTTCACTTTTACAACAACCCATCTTCATCCACTGCCTTCCTTGTCAAGCGTCCTGTCATCCTCAGAAGCGAAACAAGCAATGAGAACGTTGTACTTTCATATCTTCGTCTAGAAACTTATACTAATGGTGATGATGAAGACCTTCATTTCGTAGTTGAAGACATCATTTGTCCACCTTTTAAGGGTCTAAAGGCTCGGGGCCAATTTATTGAGCTCCCTAGACGTGATGATTCTGTGTATATCATTAGTCATTGTGAT…
Rosa multiflora	Rm1	SLF2	SLF2_Rm1	ATGGCAGAGTTTTGCAAAATGCCAGAAGAGATGGTGGTGCCAATCCTATCACGGTTGCTTCCGAAATCTCTAATGCGATTCAAGTGCATCCACAAGTCATGGCATTCTCTGATCAATAGTCCCCAGTTCATATCCAAGCATCTTCACTTTCACAACAACTTGTCTTCCTCCACTACCATCCTCTTAAAGCGTCCTGTAATGCGCAGAACCGATACTTTGAATGAGAAGATTGTTTGTTCGTTCCTTAATCTTCACAATGCAAATGATGGTGATGAGGATAACCTTCATTATGATATCAAGGACCTCGAATTTCAGCCTTCAATGGGTTTAAATACTAGGGGACAATTTATTGAAATACCTAATGAATATTATTATAATTGTGCATATATTATAGGTCAA…
Rosa multiflora	Rm1	SLF11	SLF11_Rm1	ATGACAGAGTTTTGCAAGATACCAGAAGCCATGGGATTGCAAATCCTATCAAGGCTGCCACCTAAATCTCTGATGCGATTCAAGTGCGTTCATAAGTCGTGGCATACTCTGATGAAGGACCCCAACTTCGTGGCCAAGCATCTTTCCAATTCCATGCACGACAATTTCTGTAGAACTACCGGTCTCCTTTTCAAACGTGAAAACTTCAAGGATACTGGCACTGCCGAGAGGCAAAGCGAAAGTCTTTTGTCATTGATTAATTTCTGCAATGCTAATGGTGATGGTGAGCATGATATTCATTGTCTTGTCGAGGATGTTACGAAGGGTCAGTTTAGCGGGTTCGAAGTTCTAGAGTCTGCATGGATTATAGGGCATTGTCATGGGATTATCTGTCTAAGA…
Rosa multiflora	Rm1	SLF10	SLF10_b_Rm1	ATGATGCAATCTTCCAAATTGGCGGAAGAGATAGTCGTACAATTCATGTCGAGATTGCCTCCTAAAGCCTTGATGCGATTCAAATGTATTCGTAAGTCATGGTACAATCTAATAAATAGTCCAAGTTTTGTGGCTCAGAATCTTTCTTATTCCATGAACAACAAATTCACCTCTTCCACTTGCATCCTTTCCAAGCATCCTGTCCTCAAGGACGGTAACATTACAGATAGGAATGAAATTCTTGATATCCTTACGTATGGAAACAATGATAAGCAGCAAATTTTACTGTCATTGCTTAACCTATGCAACGATCATAATGGTGATGATCAAGAGCTTTTTTCTGTTATTAAGGACAACTTTATTGTTCCTTTTCCTTTTGATAAATGTTCGTTGAGTTTA…
Rosa multiflora	Rm1	SLF10	SLF10_a_Rm1	ATGATGCAATCTTCCAAATTGGCGGAAGAGATAGTCGTACAATTCATGTCGAGATTGCCTCCTAAAGCCTTGATGCGATTCAAATGTATTCGTAAGTCATGGTACAATCTAATAAATAGTCCAAGTTTTGTGGCTCAGAATCTTTCTTATTCCATGAACAACAAATTCACCTCTTCCACTTGCATCCTTTCCAAGCATACTGTCCTCAAGGACGGTAACATTACAGATAGGAATGAAATTCTTGATATCCTTACGTATGGAAACAATGATAAGCAGCAAATTTTACTGTCATTGCTTAACCTATGCAACGATCATAATGGTGATGATCAAGAGCTTTTTTCTGTTATTAAGGACAACTTTATTGTTCCTTTTCCTTTTGATAAATGTTCGTTGAGTTTA…
Rosa multiflora	Rm1	SLF1	SLF1_b_Rm1	ATGGCAGAGTGCAAATTGCCAACAATGATGGTGGTACAAATCTTATCCAGAATGCCTCCGAAATCTCTAATGCGATTCAAGTGCATTCATAAGTCATGGAATTCTCTGATCAGTAGTCGCCATGTTGTAGCTAAGCATCTCCAGTTTCACAACAACCTATCCTCCTCCACTACCATCCTTCTAAGGCGTCCTGTAATCTGGAGAACCGAAACTAAGAATGAGGAAATCGTTTTTTCTTTGCTTACTCTTCGCAATGAGAATAATGGTGATGAGGATAACCTACACTATGACATCGAGGACATCCAGTTTCCGCCTTCAATTGGTCTAAAAACTAGGGCACAATTTATTGAGAATCCTGGTCCAACTTATGAATGTGCAGATATTGTGGGTCATTGTGGT…
Rosa multiflora	Rm1	SLF1	SLF1_a_Rm1	ATGGCAGGGTGCAAATTGCCAAGGGTGATGGTGGTACAAATCTTATCAAGAATGCCTCCGAAGTCTCTTATGCGATTCAAGTGCGTTCATAAGTCATGGAATTCTCTGATCAGTAGTCGCCATGTCGTAGCTAAGCATCTCCAGTTTCACAACCACCTATCCTCCTCCACTACCATCCTTCTAAGGCGTCCTGTAATCTGGAGAACCGAAACAAAGAATGAGGAAATCGTTTTTTCTTTGCTTACTCTTCGCAATGAGAATAATGGTGATGAGGATAACCTGGATTATGACATCGAGGACATCCACTTTCCGCCTTCAATTGGTCTAAAAACTAGGGCACAATTTATTGAGAACCCTGGTCCAACTTACGAATGTGCAGATATTGTGGGTCATTGTGGT…
Rosa multiflora	Rm1	FBX14	FBX14_Rm1	ATGGCAGAGTGCAAATTGCCAAATGCGATGGTGGTACAGATCTTTCATAGGCTGCCTCCGAAATCTCTAATGCGATTCAAGTGCATTCGTAAGTCATGGAATTCTCTTATCAATAGTCACCATTTCGTAGCCAAGCATCTCCACGTTCACAACAAACCATCCTCCTCCACTACCATCCTTCTAAGGCGTCCTGTAATCTGGAGAACCGAAACTAAGAACGAGGAAATCGTTTGTTCGTTGCTTACTCTTCGCAATGAGAATAATGGTGATGAGGATAACCTACATTATGACATCGAGGACATCCAATTTCCGCCTTCAATTGGTCTGAAAACTAGGGAACAATTTATTGAGAATCCTGGTCAAACTTATGATTGTGCAAATATTGTGGGTCATTGTGGA…
Rosa multiflora	Rm1	FBX1	FBX1_Rm1	ATGGCAAACTTTAGCAAATTGTATTCGTCTGAAGACCTTGTGGAGCAAATTCTATCAGGACTGCCTCCCAAATCTTTGATGCGATTTAAGTGTGTGTGTGATTTGTGGTGCAATTTAATCAAGAGCCCTAGTTTTGTAGCTAAACACCTTTCGGGATCTATGCGAGCATCCTCTATGCCCGTTCTTTTCAAGCGCCCAGTCCCCAGGGACAAGGAAAATAACATTATGGATGAGAAGGGAGTTGAGAATGACGACGACGATGTCGGAACTCTATTGTGGTCACTTAATCTCTGCAATGAGGATGATAATGATTACCTTCTATCAACCGTACTTGAGGAACTTAATGTTCCGCTTCCGGCTCCTCTTAAGCTAAAACATTCCTCGGATCTGACAATTGCA…
Rosa multiflora	Rm2	SLF9	SLF9_b_Rm2	ATGGGGAAGCTTTGCAAATTGTCAGAAGAGATGGTCGGGCAATTCCTTTCAAGATTGCCTCCTAAAGCATTGATGCGCTTCAAATGTATTCATAAGTCGTGGTACAATCTAATAACTTCTCCTAGCTTTATAGCCAAGAACCTTTCTAATTCCAAGAACAACAAGTTTGCGTCCACCACTAGAATCCTTTTCAAGCGTACTGTCCTCAAGGACATTAAGGATAAGAATGAAATATTTTATGTCCTTAGGGACAACAACAATGATAGGAGATACATTTTCCTTTCTTTACTTGATCTTTGCAACGATAATGATGGTGATGACCAAAACCTTCATTCTGTTGTCGACGACCTTATTGTTCCACTTCCTTTTAGTATATGTCCCTTTAGTTTACAAATTGCA…
Rosa multiflora	Rm2	SLF9	SLF9_a_Rm2	ATGGGGAAGCTTTGCAAATTGTCAGAAGAGATGGTCGGGCAATTCCTTTCAAGATTGCCTCCTAAAGCATTGATGCGCTTCAAATGTATTCATAAGTCGTGGTACAATCTAATAACTTCTCCTAGCTTTATAGCCAAGAACCTTTCTAATTCCAAGAACAACAAGTTTGCGTCCACCACTAGAATCCTTTTCAAGCGTACTGTCCTCAAGGACATTAAGGATAAGAATGAAATATTTTATGTCCTTAGGGACAACAACAATGATAGGAGATACATTTTCCTTTCTTTACTTGATCTTTGCAACGATAATGATGGTGATGACCAAAACCTTCATTCTGTTGTCGACGACCTTATTGTTCCACTTCCTTTTAGTATATGTCCCTTTAGTTTACAAATTGCA…
Rosa multiflora	Rm2	SLF8	SLF8_b_Rm2	ATGGAAAATTTCAGCAAATTGTCAGAAGAGATGGTGGTGCGAATCCTATCACGATTGCCTCCTAAATCTCTGATTCGATTCAGATGCGTCCGTAAGTTGTGGTACAATGTAATCAATAGTCCTAACTTCGTAGCCAAGAACCTTACTACTTCCAAGCACAATAAGTTCAGTTCATCCACTTGCATTCTTGCCAAGCATACTGTCCTCAAGGACAGCAACATTAAGGATAGGAATGAAATTTTGGAAGTCCTCAGGGACAACAGCATAGAAACAAAGAAAATTTCACTCTCATTGTGTAACCTTTGCAACGACAACGATGGTGATGACCCTAATCTTAATTATGTAGTCGACGACTTCACCGTTCCGCTTCCTTTAGGTCTACTTCCATTTAGTCTAGAG…
Rosa multiflora	Rm2	SLF8	SLF8_a_Rm2	ATGGAAAATTTCAGCAAATTGTCAGAAGAGATGGTGGTGCGAATCCTATCACGATTGCCTCCTAAATCTCTGATTCGATTCAGATGCGTCCGTAAGTTGTGGTACAATGTAATCAATAGTCCTAACTTCGTAGCCAAGAACCTTACTACTTCCAAGCACAATAAGTTCAGTTCATCCACTTGCATTCTTGCCAAGCATACTGTCCTCAAGGACAGCAACATTAAGGATAGGAATGAAATTTTGGAAGTCCTCAGGGACAACAGCATAGAAACAAAGAAAATTTTACTCTCATTGTGTAACCTTTGCAACGACAACGATGGTGATGACCCTAATCTTAATTATGTAGTCGACGACTTCACCGTTCCGCTTCCTTTAGGTCTACTTCCATTTAGTCTAGAG…
Rosa multiflora	Rm2	SLF7	SLF7_Rm2	ATGACGGAGTTCTGCAAATTGCCGGAAGAGATGGCCATGCAAATCCTATCAAGACTGCCTCCCCAATCTCTTATGCGATTCAAGGGCGTCCACAAGTCCTGGTATACTATGATCAACAATCCCAAATTTATAGTCAAGCACCTTTCCAATTCCATGCATAACCATTCCTCCATTTGTGTCCTTTTCAAGCTATCGGTCCTCAAGAACAACAACACAAGAGACAATGACGAGAAGGAAACTGTATTCTCGTTGCTTACATTTTGCAATGATGATGATGATCAGAAGGAGCATATCATTCATTATGTTGGCGATGATATTACGAAGAATCACTTTGTTGGGCTCAAGGTCAAGGATCTAGAATCTGTATGGATTATAAGCCATTGTGATGGAATTATATGC…
Rosa multiflora	Rm2	SLF6	SLF6_b_Rm2	ATGGCAGAGCTTTCCAAATTTGCTGAAGAGATTATGGTGGAAATCATGTCAAGGTTGCCTCCCAAATCTCTGATGCGGTTCAAGTGTGTCCGTAGGTCATGGAATGCTTTGATCAATAATCCCAACTTTGCAGCCAAACACCTTGCTTCTTCGAAGCGCACCCTGCTCTCATCATCCTCCACCACCATCATTTTTAGGCATTTTCTCATTGCAGACCTCAACCCTGACGAGATGGAAATGATATTGTCATTGTACAATTTTTGCAACGATTTTGATGGTTGCTTTCTTGAAGATATCCATTTTCCGCATTCCATGGGTTTAGAGTGTAGGCGGAAATTTCACGAGCCGGGGTCTACTTTTGGAATTTCATGTTATTGTGATGGGATTATATGTCTAGCT…
Rosa multiflora	Rm2	SLF6	SLF6_a_Rm2	ATGGCAGAGCTTTCCAAATTTGCTGAAGAGATTATGGTGGAAATCATGTCAAGGTTGCCTCCCAAATCTCTGATGCGGTTCAAGTGTGTCCGTAGGTCATGGAATGCTTTGATCAATAATCCCAACTTTGCAGCCAAACACCTTGCTTCTTCGAAGCGCACCCTGCTGTCATCATCCTCCACCACCATCATTTTTAGGCATTTTCTCATTGCAGACCTCAAACCTGACGAGATGGAAATGATACTGTCATTGTACAATTTTTGCAACGATTTTGATGGTTGCTTTCTTGAAGATATCCATTTTCCGCATTCCATGGGTTTAGAGTGTAGGCGGAAATTTCACGAGCCGGGGTCTACTTTTGGAATTTCATGTTATTGTGATGGGATTATATGTCTAGCT…
Rosa multiflora	Rm2	SLF5	SLF5_b_Rm2	ATGGCTGAGCTAATTTGCAAAATGCCGGAAGAGATGACATTGCAATTTCTTTCGAGGCTGCCTCCCAAATCTCTGATGCGATTCAAGTGCATCCATAAGTCATGGTATGCTTTGATCAATAATCCCAAGTTAATAGACACGCACCTCCACTTGTACAACAAAGACTCCTACGCTTGCTTCCTTCTCAAGCGCTCCGTGGCTGCAAGAACCCAAACAATCAAAGAGGAGATCTTATTTTCATTCCTTTATGTTCCCAATGACAATGATGATGAAGACAGTCATCCTCATTGTGTTGTGGAGGACATCTATTTTCCGACTGCTATGGGTCTAAAGACTAAGGGGCACATTATTGAGCTCCCTGGGTCATATGGTGGTGAAACTATATACATTTTAGGTCAT…
Rosa multiflora	Rm2	SLF5	SLF5_a_Rm2	ATGGCTGAGCTAATTTGCAAAATGCCGGAAGAGATGACATTGCAATTTCTTTCGAGGCTGCCTCCCAAATCTCTGATGCGATTCAAGTGCATCCATAAGTCATGGTATGCTTTGATCAATAATCCCAAGTTCATAGACAAGCACCTCCACTTGTACAACAAAGACTCCTACACTTGCTTCCTTCTCAAGCGCTCCGTGGTTGCAAGAACCCAAAGTATCAAAGAGGAGATCTTATTTTCATTCCTTTATGTTCCGAATGACAATGATGATGAAGACAGTCATCCTCATTGTGTTGTGGAGGACATCTATTTTCCGACTGCTATGGGTCTAAAGACTAAGGGGCACAATATTGAGCTCCCTGGGTCATACGGTGGTGAAACTATATACATTTTAGGTCAT…
Rosa multiflora	Rm2	SLF4	SLF4_b_Rm2	ATGACAGAGTTTTCCAAATTTCCTGAAGAGATGGCCTTGCAAATCTTATCAAGGATGCCACCTAAATCTCTGATGCGATTCAAATGTGTCCGTAAGTCATGGTATACATTGATCAACAGTCCCAGATTCGTATCCAAACACCTCTTTAATTCCTTGCACAACAAACAGTCCACATGCATCTTTTGCAAGCGTTACGTCTTCAGGGATATCACCACTAAAGATGTGGAATCTGTAATCTCATTGATTACTTTTTCCTATGATGATGTTTGTGATAATGACCATGAACATATCTCTCATTCAGTTATCCAAGACGTTGATCTTCCACTTTCTATGAGTGGAGTACCGAAGAACCATGTCAATGAGCCTGAGCTTCTCGGAGCTGTATATATTACAGGGCAT…
Rosa multiflora	Rm2	SLF4	SLF4_a_Rm2	ATGTCAGAGTTTTCCAAATTTCCTGAAGAGATGGCCTTGCATATCTTATCAAGGATGCCACCTAAATCTCTGATGCGATTCAAGTGTGTCCGTAAGTCATGGTATGTGTTGATCAACAATCCCAGCTTCGTGGCCAAGCACCTCTATAATTCCTTGCACAATAAACAGTCCACATGCATCTTTTGCAAGCGTTACGTCTTCAGGGATATCGCCACTAAAGATGTGGAATCTGTAGTCTCATTGATTACTTTTTCTGATGATGATGTTGGTGATACTAACCATGAGCATATATCTCATTCGGTTATCCAGGACATCGATCTTCCACTTTCTATGAGTGGAATACCGAAGAACCATTTAAATGAGCCTGAGCTTCTCGGAGCTGTATATATTACCGGGCAT…
Rosa multiflora	Rm2	SLF3	SLF3_b_Rm2	ATGGTAGGGTTATGCAAGATGTCAGAAGAGATAGTGGTGCAAATGCTATCAAGGACGCCTCCAAAATCTCTAATGCGATTCAAGTGTATCCACAAGTCATGGTATTCTATGATCAATGATCCACTATTTGCTGTCAAACATCTTCACTTTTACAACAATCCATCTTCCTCTACTGCCTTCCTCGTCAAGCGTCCTGTCATTCTCAGAAGTGAAACGAGCAAAGAGAACGTTGTACTTTCATATCTTCGTCTAGAAAATTATAGTAATGGTGACGATGAAGACCTTCATTTCATAGTTGAGGACCTCATTTTCCCACCTTTTAAGGGTATAAGGACTAGGGGCCAATTTATTGAGCTCCCTGGACGTGATGATTCTGTGTATATCATTAGTCATTGTGAT…
Rosa multiflora	Rm2	SLF3	SLF3_a_Rm2	ATGGTAGAGTTTATGTTGATTTCAGAAGAGATAGTGATGCAAATCCTATCAAGGACGCCTCCTAAATCTCTAATGCGATTCAAGTGTATCCAGAAGTCATGGAATTCTATGATCAATGATCCACAATTTGCAGCTAAACATCTTCACTTTTACAACAACCCATCTTCATCCACTGCCTTCCTTGTCAAGCGTCCTGTCATCCTCAGAAGCGAAACAAGCAATGAGAACGTTGTACTTTCATATCTTCGTCTAGAAACTTATACTAATGGTGATGATGAAGACCTTCATTTCGTAGTTGAAGACATCATTTGTCCACCTTTTAAGGGTCTAAAGGCTCGGGGCCAATTTATTGAGCTCCCTAGACGTGATGATTCTGTGTATATCATTAGTCATTGTGAT…
Rosa multiflora	Rm2	SLF2	SLF2_b_Rm2	ATGGCCGAGTGCAAAGTGCCAAGAGCAATGGTGGTAGAAATCTTATCCAGGCTGCCTCCGAAATCTCTAATGCGATTCAAGTGCATTCATATGTCATGGAATTCTATGATCAATAGTGCCCATTTTGTGGCCAAGCATCTCCACTTTCACAACAACCTATCCTCCTCTACTAACATCCTTCTAAAACGTCGTGTCATCAGGGCAACTGAAACTAGGGATGAGGAAATCGTATGTACGTTACTTACTCTTCACAATGAGAATGAGTGTGATGAGGACGACGTACATTATGATATCGAGGATATTCAATTTCCTCCTTCAATTGGTCTAAAAAGTAGGGGACAATTTATTGAGATCCCTGGTCACTGTTCTTATGATTGTGCATTTATTATTGGTCATTGT…
Rosa multiflora	Rm2	SLF2	SLF2_a_Rm2	ATGGCAGAGTTTTGCAAAATGCCAGAAGAGATGGTGGTGCCAATCCTATCACGGTTGCTTCCGAAATCTCTAATGCGATTCAAGTGCATCCACAAGTCATGGCATTCTCTGATCAATAGTCCCCAGTTCATATCCAAGCATCTTCACTTTCACAACAACTTGTCTTCCTCCACTACCATCCTCTTAAAGCGTCCTGTAATGCGCAGAACCGATACTTTGAATGAGAAGATTGTTTGTTCGTTCCTTAATCTTCACAATGCAAATGATGGTGATGAGGATAACCTTCATTATGATATCAAGGACCTCGAATTTCAGCCTTCAATGGGTTTAAATACTAGGGGACAATTTATTGAAATACCTAATGAATATTATTATAATTGTGCATATATTATAGGTCAA…
Rosa multiflora	Rm2	SLF11	SLF11_b_Rm2	ATGACAGAGTTTTGCAAGATACCAGAAGCCATGGGATTGCAAATCCTATCAAGGCTGCCACCTAAATCTCTGATGCGATTCAAGTGCGTTCATAAGTCGTGGCATACTCTGATGAAGGACCCCAACTTCGTGGCCAAGCATCTTTCCAATTCCATGCACGACAATTTCTATAGAACTACTGGTGTCCTTTTCAAACGTGAAAACTTCAAGGATACTGGCACTGCCGAGAGGCAAAGCGAAAGTCTTTTGTCATTGATTAATTTCTGCAATGCTAATGGTGATGGTGAGCATGATATTTATKGTCTTGTCGAGGATGTTACGAAGGGTCAGTTTAGCGGGTTCGAAGTTCTAGAGTCTGCATGGATTATAGGGCATTGTCATGGGATTATCTGTCTAAGA…
Rosa multiflora	Rm2	SLF11	SLF11_a_Rm2	ATGACAGAGTTTTGCAAGATACCAGAAGCCATGGGATTGCAAATCCTATCAAGGCTGCCACCTAAATCTCTGATGCGATTCAAGTGCGTTCATAAGTCGTGGCATACTCTGATGAAGGACCCCAACTTCGTGGCCAAGCATCTTTCCAATTCCATGCACGACAATTTCTGTAGAACTACTGGTGTCCTTTTCAAACGTGAAAACTTCAAGGATACTGGCACTGCCGAGAGGCAAAGCGAAAGTCTTTTGTCATTGATTAATTTCTGCAATGCTAATGGTGATGGTGAGCATGATATTCATKGTCTTGTCGAGGATGTTACGAAGGGTCAGTTTAGCGGGTTCGAAGTTCTAGAGTCTGCATGGATTATAGGGCATTGTCATGGGATTATCTGTCTAAGA…
Rosa multiflora	Rm2	SLF10	SLF10_b_Rm2	ATGATGCAATCTTTCAAATTGGCGGAAGAGATAGTCGTACAATTCATGTCGAGATTGCCTCCTAAAGCCTTGATGCGATTCAAATGTATTCGTAAGTCATGGTACAATCTAATAAATAGTCCAAGTTTTGTGGCTCAGAATCTTTCTTATTCCATGAACAACAAATTCACCTCTTCCACTTGCATCCTTTCCAAGCATACTGTCCTCAAGGACGGTAACATTACAGATAGGAATGAAATTCTTGATATCCTTACGTATGGAAACAATGATAAGCAGCAAATTTTACTGTCATTGCTTAACCTATGCAACGATCATAATGGTGATGATCAAGAGCTTTTTTCTGTTATTAAGGACAACTTTATTGTTCCTTTTCCTTTTGATAAATGTTCGTTGAGTTTA…
Rosa multiflora	Rm2	SLF10	SLF10_a_Rm2	ATGATGCAATCTTCCAAATTGGCGGAAGAGATAGTCGTACAATTCATGTCGAGATTGCCTCCTAAAGCCTTGATGCGATTCAAATGTATTCGTAAGTCATGGTACAATCTAATAAATAGTCCAAGTTTTGTGGCTCAGAATCTTTCTTATTCCATGAACAACAAATTCACCTCTTCCACTTGCATCCTTTCCAAGCATACTGTCCTCAAGGACGGTAACATTACAGATAGGAATGAAATTCTTGATATCCTTACGTATGGAAACAATGATAAGCAGCAAATTTTACTGTCATTGCTTAACCTATGCAACGATCATAATGGTGATGATCAAGAGCTTTTTTCTGTTATTAAGGACAACTTTATTGTTCCTTTTCCTTTTGATAAATGTTCGTTGAGTTTA…
Rosa multiflora	Rm2	SLF1	SLF1_c_Rm2	ATGGCAGAGTGCAAATTACCAACAGCCATGGTGGTACAAATCTTTTCCAGAATGCCTCCGAAATCTCTAATGCGATTCAAGTGCATTCATAAGTCATGGAATTCTCTGATCAATAGTCGCCATGTCGTAGCTAAGCATCTCCAGTTTCACAACAACCTATCCTCTTCCACTACCATCCTTCTAAGGCGTCCTGTAATCTGGAGAACCGAAACTAAGAATGAGGAAATCGTTTTCTCTTTGCTTACTCTTCGCAATGAGAATAATGGTGATGAGGATAACCTAGATTATGATATCGAGGACATCCAGTTTCCGCCTTCAATTGGTCTAAAAACTAGGGCACAATTTATTGAGAATCCTGGTCCAACTTATGAATGCGCAGATATTGTGGGTCATTGTGGT…
Rosa multiflora	Rm2	SLF1	SLF1_b_Rm2	ATGGCAGGGTGCAAATTGCCAAGGGTGATGGTGGTACAAATCTTATCAAGAATGCCTCCGAAGTCTCTTATGCGATTCAAGTGCGTTCATAAGTCATGGAATTCTCTGATCAGTAGTCGCCATGTCGTAGCTAAGCATCTCCAGTTTCACAACCACCTATCCTCCTCCACTACCATCCTTCTAAGGCGTCCTGTAATCTGGAGAACCGAAACAAAGAATGAGGAAATCGTTTTTTCTTTGCTTACTCTTCGCAATGAGAATAATGGTGATGAGGATAACCTGGATTATGACATCGAGGACATCCACTTTCCGCCTTCAATTGGTCTAAAAACTAGGGCACAATTTATTGAGAACCCTGGTCCAACTTACGAATGTGCAGATATTGTGGGTCATTGTGGT…
Rosa multiflora	Rm2	SLF1	SLF1_a_Rm2	ATGGCAGGGTGCAAATTGCCAAGGGTGATGGTGGTACAAATCTTATCAAGAATGCCTCCGAAGTCTCTTATGCGATTCAAGTGCGTTCATAAGTCATGGAATTCTCTGATCAGTAGTCGCCATGTCGTAGCTAAGCATCTCCAGTTTCACAACCACCTATCCTCCTCCACTACCATCCTTCTAAGGCGTCCTGTAATCTGGAGAACCGAAACAAAGAATGAGGAAATCGTTTTTTCTTTGCTTACTCTTCGCAATGAGAATAATGGTGATGAGGATAACCTGGATTATGACATCGAGGACATCCACTTTCCGCCTTCAATTGGTCTAAAAACTAGGGCACAATTTATTGAGAACCCTGGTCCAACTTACGAATGTGCAGATATTGTGGGTCATTGTGGT…
Rosa multiflora	Rm2	FBX7	FBX7_Rm2	ATGGAAAATTCTTGCAAATTGTCCGAAGGGATGGTTGTGCAAATCCTGTCACGACTGCGTCCTAAATCTTTAATGCGGTTCAAATGTGTTCGAAAGTTGTGGTTCACTATAATCAATAATCCTAGCTTTGTGGCCAAGAACCTTTCCAATTCCTCACATAACAAATTTGCTTCCTCCACTTGCATCCTTTTCAAGCGTACTATCTTCAAGGACAACAACATCAAAGATGAAGAAATTGATGATATACTTAGGGATCATTCCAATAATAAGAAGCAAGTATTATTATCGTCACTAACTCTCTGCAACAGTATTAATGATGATGGTAATGGTTATTCCCTTCATTATGTTGTTGAGGACCTTAATGTTCCGTTTCATATGAGTCGACCCCATATTCTAACA…
Rosa multiflora	Rm2	FBX6	FBX6_Rm2	ATGGCAGAAGTGCCTAGAGTGATGGTGGTACAAATCCTCTCCAAACTGCCTCCAAAATCTCTAATGCGATTCAAGTGCATTCATAAGTCATGGAATTCTCTGATCAATAGTCCCCATTTCGTCGCCAAACATTTCCAGTTTCAGAACAACCAATCATCTTCCACTACCATCCTTCTAAAGCGTCCTGTAAACCGCAGCACTGAAACTGTGAATCAGGAAATGGTTATTTCGTTACTTACTCTTCGCAATGAGGATGATGGAGATGAGGATAACCTTTATTATGATATAGAGGACATCAAATTTTCGCCTTCAATTGGTCTAACAAGTAGGGGACAATTTATTGATACCCATGGTCAAACTTATGATTGTGCAAAAATTGTGGGTAATTGTGATGGGATA…
Rosa multiflora	Rm2	FBX1	FBX1_Rm2	ATGGCAAACTTTAGCAAATTGTATTCGTCTGAAGACCTTGTGGAGCAAATTCTATCAGGACTGCCTCCCAAATCTTTGATGCGATTTAAGTGTGTGTGTGATTTGTGGTGCAATTTAATCAAGAGCCCTAGTTTTGTAGCTAAACACCTTTCGGGATCTATGCGAGCATCCTCTATGCCCGTTCTTTTCAAGCGCCCAGTCCCCAGGGACAAGGAAAATAACATTATGGATGAGAAGGGAGTTGAGAATGACGACGACGATGTCGGAACTCTATTGTGGTCACTTAATCTCTGCAATGAGGATGATAATGATTACCTTCTATCAACCGTACTTGAGGAACTTAATGTTCCGCTTCCGGCTCCTCTTAAGCTAAAACATTCCTCGGATCTGACAATTGCA…
Rosa multiflora	Rm27	SLF9	SLF9_b_Rm27	ATGGGGAAGCTTTGCAAATTGTCAGAAGAGATGGTCGGGCAATTCCTTTCAAGATTGCCTCCTAAAGCATTGATGCGCTTCAAATGTATTCATAAGTCGTGGTACAATCTAATAACTTCTCCTAGCTTTATAGCCAAGAACCTTTCTAATTCCAAGAACAACAAGTTTGCGTCCACCACTAGAATCCTTTTCAAGCGTACTGTCCTCAAGGACATTAAGGATAAGAATGAAATATTTTATGTCCTTAGGGACAACAACAATGATAGGAGATACATTTTCCTTTCTTTACTTGATCTTTGCAACGATAATGATGGTGATGACCAAAACCTTCATTCTGTTGTCGACGACCTTATTGTTCCACTTCCTTTTAGTATATGTCCCTTTAGTTTACAAATTGCA…
Rosa multiflora	Rm27	SLF9	SLF9_a_Rm27	ATGGGGAAGCTTTGCAAATTGTCAGAAGAGATGGTCGGGCAATTCCTTTCAAGATTGCCTCCTAAAGCATTGATGCGCTTCAAATGTATTCATAAGTCGTGGTACAATCTAATAACTTCTCCTAGCTTTATAGCCAAGAACCTTTCTAATTCCAAGAACAACAAGTTTGCGTCCACCACTAGAATCCTTTTCAAGCGTACTGTCCTCAAGGACATTAAGGATAAGAATGAAATATTTTATGTCCTTAGGGACAACAACAATGATAGGAGATACATTTTCCTTTCTTTACTTGATCTTTGCAACGATAATGATGGTGATGACCAAAACCTTCATTCTGTTGTCGACGACCTTATTATTCCACTTCCTTTTAGTATATGTCCCTTTAGTTTACAAATTGCA…
Rosa multiflora	Rm27	SLF8	SLF8_Rm27	ATGGAAAATTTCAGCAAATTGTCAGAAGAGATGGTGGTGCGAATCCTATCACGATTGCCTCCTAAATCTCTGATTCGATTCAGATGCGTCCGTAAGTTGTGGTACAATGTAATCAATAGTCCTAACTTCGTAGCCAAGAACCTTACTACTTCCAAGCACAATAAGTTCAGTTCATCCACTTGCATTCTTGCCAAGCATACTGTCCTCAAGGACAGCAACATTAAGGATAGGAATGAAATTTTGGAAGTCCTCAGGGACAACAGCATAGAAACAAAGAAAATTTTACTCTCATTGTGTAACCTTTGCAACGACAACGATGGTGATGACCCTAATCTTAATTATGTAGTCGACGACTTCACCGTTCCGCTTCCTTTAGGTCTACTTCCATTTAGTCTAGAG…
Rosa multiflora	Rm27	SLF7	SLF7_b_Rm27	ATGACAGAGTTTTGCAAATTGCCGGAAGAGATAGCCATGCAAATCCTATCAAGACTGCCTCCCCAATCTCTTATGCGATTCAAGGGCGTCCACAAGTCCTGGTATACCATGATCAACAGTCCCAAATTTATAGCCAAACACCTTTCCAATTCCATGCATAACCATTCATCCACTTGTGTCCTTTTCAAGCTATCGGTCCTCAAGAACAACAACACAAGAGACAATGACGAGAAGGAAACTGCATTCTCGTTGCTTACATTTTGCAATGATGATGATGATCAGAAGGAGCATACCATTCATTATGTTGGCGATGATATTACGAAGAATCACTTTGTTGGGCTCAAGGCCAAGGATCTAGAATCTGTATGGATCATAGGCCATTGTGATGGAATTATATGC…
Rosa multiflora	Rm27	SLF7	SLF7_a_Rm27	ATGAGAGAGTTTTGCAAATTGCCGGAAGAGATGGCCATGCAAATCCTATCAAGACTGCCTCCCCAATCTCTCATGCGATTCAAGGGCGTCCGCAAGTCCTGGTATACTATGATCAACAGTCCCAAATTTATAGCCAAACACCTTTCCAATTCCATGCATAACCATTCCTCCATTTGTGTCCTTTTCAAGCTATCGGTCCTCATCGAGAACAACAACACAAGAGACAATGACGAAAAGGAAACTGTATTCTCGTTGCTTACATTTTGCATTGATGATGATGATAAGAAGGAGCATATCATTTATTATGATGGCGATGATATTACGAAGAATCACTTTGTTGGGCTCAAGGCCAAGGATCTAGAATCTGTATGGATTATAGGCCATTGTGATGGAGTTATA…
Rosa multiflora	Rm27	SLF6	SLF6_Rm27	ATGGCAGAGCTTTCCAAATTTGCTGAAGAGATTATGGTGGAAATCATGTCAAGGTTGCCTCCCAAATCTCTGATGCGGTTCAAGTGTGTCCGTAGGTCATGGGATGCTTTGATCAATAATCCCAACTTTGCAGCCAAACACCTTGCTTCTTCGAAGCGCACCCTGCTCTCATCATCCTCCACCACCATCATTTTTAGGCATTTTCTCATTGCAGACCTCAACCCTGACGAGATGGAAATGATATTGTCATTGTACAATTTTTGCAACGATTTTGATGGTTGCTTTCTTGAAGATATCCATTTTCCGCATTCCATGGGTTTAGAGTGTAGGCGGAAATTTCACGAGCTGGGGTCTACTTTTGGAATTTCATGTTATTGTGATGGGATTATATGTCTAGCT…
Rosa multiflora	Rm27	SLF5	SLF5_Rm27	ATGGCGGAGCTAATTTGCAAAATGCCGGAAGAGATGACATTGCAATTTCTTTCGAGGCTGCCTCCCAAATCTCTGATGCGATTCAAGTGCATCCATAAGTCATGGTATGCTTTGATCAATAATCCCAAGTTCATAGACAAGCACCTTCACTTGTACAACAAAGACTCCTACACTTGCTTCTTTCTCAAGCGCTCCGTGCTTGCAAGAACCCAAACTACCAAAGAGGAGATCTTATTTTCATTCCTTTATGTTCCCAACGACAATGATGATGAAGACAGCCATCCTCATTGTGTTGTGGAGGACATCTATTTTCCGACTTCTATGGGTCTAAAGACTAAGGGGCAAATTATTAAGCTCCCTGGGTCATATGGTGGTGAAACTATATACATTTTAGGTCAT…
Rosa multiflora	Rm27	SLF4	SLF4_c_Rm27	ATGACACAGTTTACCAAATTTCCTGAAGAGATGGCCTTGCAAATCTTATCACGGATGCCACCTAAATCTCTGATGCGATTCAAATGTGTCCGTAAGTCATGGCATACATTGATCAACAGTCCCAGATTCGTATCCAAACACCTCTTTAATTCCTTGCACAACAAACAGTCCACATGTATCTTTTGCAAGCGTTACGTCTTCAAGGATATCGCCACTAAAGATGTGGAATCTGTAATCTCATTGATTTCTTTTTCCTATAATGATGTTGGCGATAATGACCATGAGCATATCTCTCATTCGGTTATCCAAGACATCGATCTTCCACTTTCTATGAGTGGAGTACCGAAGAACCATGTCAATGAGCCTGAGCTTCTCGGAGCTGTATATATTACAGGGCAT…
Rosa multiflora	Rm27	SLF4	SLF4_b_Rm27	ATGACACAGTTTACCAAATTTCCTGAAGAGATGGCCTTGCAAATCTTATCACGGATGCCACCTAAATCTCTGATGCGATTCAAATGTGTCCGTAAGTCATGGCATACATTGATCAACAGTCCCAGATTCGTATCCAAACACCTCTTTAATTCCTTGCACAACAAACAGTCCACATGTATCTTTTGCAAGCGTTACGTCTTCAAGGATATCGCCACTAAAGATGTGGAATCTGTAATCTCATTGATTTCTTTTTCCTATAATGATGTTGGCGATAATGACCATGAGCATATCTCTCATTCGGTTATCCAAGACATCGATCTTCCACTTTCTATGAGTGGAGTACCGAAGAACCATGTCAATGAGCCTGAGCTTCTCGGAGCTGTATATATTACAGGGCAT…
Rosa multiflora	Rm27	SLF4	SLF4_a_Rm27	ATGGCAGAGTTTTCCAAATTTCCTGAAGAGATGGCTATGCAAATCTTATCAAGGATGCCACCTAAATCTCTGATGCGATTCAAATGTATCCGTAAGGCATGGTATTCATTGATCAACAGTCCCACCTTCGTATCCAAGCACCTCTTTAATTCCTTGCACAACAAACAGTCCACATGCATCTTTTGCAAGCGTTACGTCTTCAGGGATATCGCCACTAAAGATGTGGAATCTGTAATCTCATTAATTACTTTTTCCAATGATGATGTTGGCGATAATGACCATGAGCATATCTCTCATTCGGTTATCCAAGACATCGATCTTCCACTTTCTATGAGTGGAGTACCGAAGAACCATGTCAATGAGCCTGAGCTTCTCGGAGCTGTATATATTACAGGGCAT…
Rosa multiflora	Rm27	SLF3	SLF3_b_Rm27	ATGGTAGAGTTATGGAAGATGCCAGAAGAGATAGTGGTGCAAATCCTATCAAGGACGCCTCCTAAATCTCTAATGCGATTCAAGTGTATCCACAAGTCATGGTATTCTATGATCAATGATCCACAATTTGCAGTCAAACATCTTCACTTTTACAACAATCCATCTTCCTCCACTGCGTTCCTCGTCAAGCGTCCTGTCATCCTTAGAAGTGAAACGAGCAATGAGAACGTTGCACTTTCATATCTTCGTCTAGAAAATTATAGTAATGGTGACGATGAAGAACTTGATTTTGTAGTTGAGGACCTCATTTTCCCACCTTTTAAGGGTCTAAAGACTAGGGGCCAATTTATTGAGCTCCCTGGGCGTGATGATTCTGTGTATATCATTAGTCATTGTGAT…
Rosa multiflora	Rm27	SLF3	SLF3_a_Rm27	ATGGTAGAGTTATGCAAGATGTCAGAAGAGATAGTGGTGCAAATCCTATCAAGGACGCCTCCTAAATCTCTAATGCGATTCAAGTGTATCCACAAGTCATGGTATTCTATGATCAATGATCCACAATTTGCAGCCAAGCATCTTCACTTTTACAACAATCCATCTTTCTCCACTGCCTTCCTCGTCAAGCGTCCTGTCATCCTCAGAAGTGAAACGAGCAATGAGAACGTTGTACTTTCATACCTTCGTCTAGAAAATTTTAATAATGGTGACGATGAAGACCTTCATTTTGTAGTTGAGGACCTCATTTTCCCACCTTTTAAGGGTCTAAAGACTAGGGGCCAATTTATTGAGCTCCCTGGACGTGATGATTCTGCGTATATCATTAGTCATTGTGAT…
Rosa multiflora	Rm27	SLF2	SLF2_b_Rm27	ATGGCTGAGTGCAAAGTGCCAATACCAGTGGTGGTAGAAATCTTATCCAGGCTGCCTCCGAAATCTCTAATGCGATTCAAGTGCATTCATATGTCATGGAATTCTCTGATCAATAGTGCCCATTTTGTGGCCAAGCATCTCCACTTTCACAACAACCTATTCTCCTCTACTAACATCCTTCTAAAACGTCGTGTCATCAGGGCAACTGAAACTAGGGATGAGGAAATCGTATGTACGTTACTTACTCTTCGCAATGAGAATACTTGTGATGAGGATAACCTACATTATGATATCGAGGATATCCAATTTCCTCCTTCAATTGGTCTAAAAAGTAGGGGACAATTTATTGAGATCCCTGCTCACTGTTCTTATGAGTGTGCATTTATTGCTGGCCATTGT…
Rosa multiflora	Rm27	SLF2	SLF2_a_Rm27	ATGGCCGAGTTTTGTAAAATGCCAGAAGAGATGGTGGTGCCAATCCTATCACGGTTGCTTCCGAAATCTCTAATGCGATTTAAGTGCATCCACAAGTCATGGCATTCTCTGATCAATAGTCCCCAGTTTATATCCAAGCATCTCCATTTTCAGAACAACCTGTCTTTCTCCACTACCATCCTCTTAAAGCGCCCTGTAATGCGCAGAACTGATACTGAGAATGAGGAAATTGTTTGTTCTTTCCTTAATCTTCTCAATGCAAATGACGGTGATGAGGATAACCTTCATTATGATATCAAGGACCTCGAATTTCCGCCTTCAATGGGTTTAAAAATTAGGGGACAATTTATTGAGATACCTAAGGAATGTTATTATAATTGTGCATATATTATTGGTCAA…
Rosa multiflora	Rm27	SLF11	SLF11_b_Rm27	ATGACAGAGTTTTGCAAGATACCAGAAGCCATGGGATTGCAAATCCTATCAAGGCTGCCACCTAAATCTCTGATGCGATTCAAGTGCGTTCATAAGTCGTGGCATACTCTGATGAAGGACCCCAACTTCGTGGCCAAGCATCTTTCCAATTCCATGCACGACAATTTCTGTAGAACTACTGGTGTCCTTTTCAAACGTGAAAACTTCAAGGATACTGGCACTGCCGAGAGGCAAAGCGAAAGTCTTTTGTCATTGATTAATTTCTGCAATGCTAATGGTGATGGTGAGCATGATATTCATTGTCTTGTCGAGGATGTTACGAAGGGTCAGTTTAGCGGGTTCGAAGTTCTAGAGTCTGCATGGATTATAGGGCATTGTCATGGGATTATCTGTCTAAGA…
Rosa multiflora	Rm27	SLF11	SLF11_a_Rm27	ATGACAGAGTTTTGCAAGATACCAGAAGCCATGGGATTGCAAATCCTATCAAGGCTGCCACCTAAATCTCTGATGCGATTCAAGTGCGTTCATAAGTCGTGGCATACTCTGATGAAGGACCCCAACTTCGTGGCCAAGCATCTTTCCAATTCCATGCACGACAATTTCTATAGAACTACTGGTGTCCTTTTCAAACGTGAAAACTTCAAGGATACTGGCACTGCCGAGAGGCAAAGCGAAAGTCTTTTGTCATTGATTAATTTCTGCAATGCTAATGGTGATGGTGAGCATGATATTCATTGTCTTGTCGAGGATGTTACGAAGGGTCAGTTTAGCGGGTTCGAAGTTCTAGAGTCTGCATGGATTATAGGGCATTGTCATGGGATTATCTGTCTAAGA…
Rosa multiflora	Rm27	SLF10	SLF10_b_Rm27	ATGATGCAATCTTCCAAATTGGCGGAAGAGATAGTCGTACAATTCATGTCGAGATTGCCTCCTAAAGCCTTGATGCGATTCAAATGTATTCGTAAGTCATGGTACAATCTAATAAATAGTCCAAGTTTTGTGGCTCAGAATCTTTCTTATTCCATGAACAACAAATTCACCTCTTCCACTTGCATCCTTTCCAAGCATACTGTCCTCAAGGACGGTAACATTACAGATAGGAATGAAATTCTTGATATCCTTACGTATGGAAACAATGATAAGCAGCAAATTTTACTGTCATTGCTTAACCTATGCAACGATCATAATGGTGATGATCAAGTGCTTTTTTCTGTTATTAAGGACAACTTTATTGTTCCTTTTCCTTTTGATAAATGTTCGTTGAGTTTA…
Rosa multiflora	Rm27	SLF10	SLF10_a_Rm27	ATGATGCAATCTTCCAAATTGGCGGAAGAGATAGTCGTACAATTCATGTCGAGATTGCCTCCTAAAGCCTTGATGCGATTCAAATGTATTCGTAAGTCATGGTACAATCTAATAAATAGTCCAAGTTTTGTGGCTCAGAATCTTTCTTATTCCATGAACAACAAATTCACCTCTTCCACTTGCATCCTTTCCAAGCATACTGTCCTCAAGGACGGTAACATTACAGATAGGAATGAAATTCTTGATATCCTTACGTATGGAAACAATGATAAGCAGCAAATTTTACTGTCATTGCTTAACCTATGCAACGATCATAATGGTGATGATCAAGAGCTTTTTTCTGTTATTAAGGACAACTTTATTGTTCCTTTTCCTTTTGATAAATGTTCGTTGAGTTTA…
Rosa multiflora	Rm27	SLF1	SLF1_Rm27	ATGGCAGAGTGCAAATTGCCAAGAGCGATGGTGGTACAAATCTTTTTCAGACTGTCTCCGAAATCTCTAATGCGATTCAAGTGCATTCATAAGTCATGGAATTCTCTGATCAATAGTCACCATTTCGTAGCCAAGCATCTCCAGTTCCATAACAACCTATCCTCCTCCACTACCATCCTTCTGAGGCGTCCTGTAACCTGGAGAACCGAAACTAAGAATGAGGAAATCGTTTATTCTTTGCTTACTCTTCGCAATGAGAATAATGGCGATGAGGATAACCTAGATTATGACATCGAGGACATCCAATTTCCGCCTTCAATTGGTCTAAAAACTAGGGGACAATTTATTGAGAATCCTGGTCCAACTTATGATTGTGCAGATATTGTGGGTCATTGTGGT…
Rosa multiflora	Rm27	FBX7	FBX7_c_Rm27	ATGGAAAATTCTTGCAAATTGTCCGAAGGGATGGTTGTGCAAATCCTGTCACGACTGCGTTCTAAATCTTTAATGCGGTTCAAATGTGTTCGAAAGTTGTGGTTCACTATAATCGATAATCCTAGCTTTGTGGCCAAGAACCTTTCCAATTCCTCACATAACAAATTTGCTTCCTCCACTTGCATCCTTTTCAAGCGTACTATCTTCAAGGACAACAACATCAAAGATGAAGAAATTGATGATATACTTAGGGATCATTCCAATAATAAGAAGCAAGTTTTATTATCGTCACTATATCTCTGCGACAGTATTAATGATGATGGTAATGGTTATTACCTTCATTATGTTGTTGAGGATCTTAATGTTCCGTTTCATATGAGTCGACCCCATATTCTAACA…
Rosa multiflora	Rm27	FBX7	FBX7_b_Rm27	ATGGAAAATTCCTGCAAATTGTCCGAAGGGATGGTTGTGCAAATCCTGTCACGACTGCGTCCTAAATCCTTAATGCGGTTCAAATGTGTTCGAAAGTTGTGGTTCACTATAATCAATAATCCTAGCTTTGTGGCCAAAAACCTTTCCAATTCCTCACATAACAAATTTGCTTCCTCCACCTGCATCCTTTTCAAGCGTACTATCTTCAAGGACAACAACATCAAAGATGAAGAAATTGATGATATACTTAGGGATCATTCCAATAATAAGAAGCAAGTTTTATTATCTTCACTAAATCTCTGCGACAGTATTAATGATGATGGTAATGGTTATTACCTTCATTATGTTGTTGAGGACCTTAATGTTCCGTTTCATATGAGTCGACCCCATATTCTGACA…
Rosa multiflora	Rm27	FBX7	FBX7_a_Rm27	ATGGAAAATTCTTGCAAATTGTCCGAAGGGATGGTTGTGCAAATCCTGTCACGACTGCGTCCTAAATCTTTAATGCGATTCAGATGTGTTCGAAAGTTGTGGTTCACTATAATCAATAATCCTAGCTTTGTGGCCAAGAACCTTTCCAATTCCTCACACAACGAATTTGCTTCCTCCACTTGCATCCTTTTCAAGCGTACTATCTTCAAGGACAACAACATCAAAGATGAAGAAATTGATGATATACTTAGGGATGATTACAATAACAAGAAGCAAGTTTTATTATCGTCACTCAATCTCTGCAACAATATTAATGATGAAGGTAATGACCATTACCTTCATTATGTTGTCGAGGACCTTAATATTCCGCCGCATCTGAGTCTACCCCATATTCTAAGA…
Rosa multiflora	Rm27	FBX12	FBX12_Rm27	ATGGCAGAGCTTTCCAAATTGCCACAAGAGATGAAGGTGCGAATCCTGTCAAGGCTGCCTCCAAAATCTCTTATGCGATTCAAATGCGTCCATAGATCCTGGCATGCTTTGATCAGGAGCCCCAATTTCGCAGCCAAACACGTCTCCGTTTCGGAGCACAACAAATTCTCCTCCACCACTACCATTCTTTTCAAACGTTATGTTCTTGACCTCAACACTGACAAGAGGGAAATTGTATTGTCATTGTTTGATCTTTGCCATGATAATAATTGTGTTGATGATGACGATCACCTTAATCCTTTAATAGAGGACCTCCGTGTTCCGCAGTCTATGGGTCTAAAAAGGAGGGACATATGGACCGGGATCTAGTATATAGAAATTGCATGTCACTGCAATGGA…
Rosa multiflora	Rm28	SLF9	SLF9_Rm28	ATGGGGAAGCTTTGCAAATTGTCAGAAGAGATGGTCGGGCAATTCCTTTCAAGATTGCCTCCTAAAGCATTGATGCGCTTCAAATGTATTCATAAGTCGTGGTACAATCTAATAACTTCTCCTAGCTTTATAGCCAAGAACCTTTCTAATTCCAAGAACAACAAGTTTGCGTCCACCACTAGAATCCTTTTCAAGCGTACTGTCCTCAAGGACATTAAGGATAAGAATGAAATATTTTATGTCCTTAGGGACAACAACAATGATAGGAGATACATTTTCCTTTCTTTACTTGATCTTTGCAACGATAATGATGGTGATGACCAAAACCTTCATTCTGTTGTCGACGACCTTATTGTTCCACTTCCTTTTAGTATATGTCCCTTTAGTTTACAAATTGCA…
Rosa multiflora	Rm28	SLF8	SLF8_b_Rm28	ATGGAAAATTTCAGCAAATTGTCAGAAGAGATGGTGGTGCGAATCCTATCACGATTGCCTCCTAAATCTCTGATTCGATTCAGATGCGTCCGTAAGTTGTGGTACAATGTAATCAATAGTCCTAACTTCGTAGCCAAGAACCTTACTACTTCCAAGCACAATAAGTTCAGTTCATCCACTTGCATTCTTGCCAAGCATACTGTCCTCAAGGACAGCAACATTAAGGATAGGAATGAAATTTTGGAAGTCCTCAGGGACAACAGCATAGAAACAAAGAAAATTTTACTCTCATTGTGTAACCTTTGCAACGACAACGATGGTGATGACCCTAATCTTAATTATGTAGTCGACGACTTCACCGTTCCGCTTCCTTTAGGTCTACTTCCATTTAGTCTAGAG…
Rosa multiflora	Rm28	SLF8	SLF8_a_Rm28	ATGGAAAATTTCAGCAAATTGTCAGAAGAGATGGTGGTGCGAATCCTATCACGATTGCCTCCTAAATCTCTGATTCGATTCAGATGCGTCCGTAAGTTGTGGTACAATGTAATCAATAGTCCTAACTTCGTAGCCAAGAACCTTACTACTTCCAAGCACAATAAGTTCAGTTCATCCACTTGCATTCTTGCCAAGCATACTGTCCTCAAGGACAGCAACATTAAGGATAGGAATGAAATTTTGGAAGTCCTCAGGGACAACAGCATAGAAACAAAGAAAATTTCACTCTCATTGTGTAACCTTTGCAACGACAACGATGGTGATGACCCTAATCTTAATTATGTAGTCGACGACTTCACCGTTCCGCTTCCTTTAGGTCTACTTCCATTTAGTCTAGAG…
Rosa multiflora	Rm28	SLF7	SLF7_b_Rm28	ATGACAGAGTTTTGCAAATTGCCGGAAGAGATGGCCATGCAAATCCTATCAAGACTGCCTCCCCAATCGCTTATGCGATTCAAGGGCGTGCACAAGTCCTGGTATACCATGATCAACAGTCCCAAATTTATAGCCAAACACCTTTCCAATTCCATGCATAACCATTCATCCACTTCTGTCCTTTTCAAGCTATCGGTCCTCAAGAACAACAACACAAGAGACAATGACGAGAAGGAAACTGTATTCTCGTTGCTTGCATTTTGCAATGATGATGATGATGATCAGAAGGAGCATATCATTCATTATGTTGGCGATGATATTATGAAGAATCACTTTGTTAGGCTCAAGGCCAAGGATCTAGAATCTGTATGGATTATAGGCCATTGTGATGGAATTATA…
Rosa multiflora	Rm28	SLF7	SLF7_a_Rm28	ATGACAGAGTTTTGCAAATTGCCGGAAGAGATAGCCATGCAAATCCTATCAAGACTGCCTCCCCAATCTCTTATGCGATTCAAGGGCGTCCACAAGTCCTGGTATACCATGATCAACAGTCCCAAATTTATAGCCAAACACCTTTCCAATTCCATGCATAACCATTCATCCACTTGTGTCCTTTTCAAGCTATCGGTCCTCAAGAACAACAACACAAGAGACAATGACGAGAAGGAAACTGTATTCTCGTTGCTTACATTTTGCAATGATGATGATGATCAGAAGGAGCATACCATTCATTATGTTGGCGATGATATAACGAAGAATCACTTTGTTGGGCTCAAGGCCGAGGATCTAGAATCTGTATGGATCATAGGCCATTGTGATGGAATTATATGC…
Rosa multiflora	Rm28	SLF6	SLF6_b_Rm28	ATGGCAGAGCTTTCCAAATTTGCTGAAGAGATTATGGTGGAAATCATGTCAAGGTTGCCTCCCAAATCTCTGATGCGGTTCAAGTGTGTCCGTAGGTCATGGAATGCTTTGATCAATAATCCCAACTTTGCAGCCAAACACCTTGCTTCTTCGAAGCGCACCCTGCTCTCATCATCCTCCACCACCATCATTTTTAGGCATTTTCTCATTGCAGACCTCAACCCTGACGAGATGGAAATGATATTGTCATTGTACAATTTTTGCAACGATTTTGATGGTTGCTTTCTTGAAGATATCCATTTTCCGCATTCCATGGGTTTAGAGTGTAGGCGGAAATTTCACGAGCCGGGGTCTACTTTTGGAATTTCATGTTATTGTGATGGGATTATATGTCTAGCT…
Rosa multiflora	Rm28	SLF6	SLF6_a_Rm28	ATGGCAGAGCTTTCCAAATTTGCTGAAGAGATTATGGTGGAAATCATGTCAAGGTTGCCTCCCAAATCTCTGATGCGGTTCAAGTGTGTCCGTAGGTCATGGAATGCTTTGATCAATAATCCCAACTTTGCAGCCAAACACCTTGCTTCTTCGAAGCGCACCCTGCTCTCATCATCCTCCACCACCATCATTTTTAGGCATTTTCTCATTGCAGACCTCAACCCTGACGAGATGGAAATGATATTGTCATTGTACAATTTTTGCAACGATTTTGATGGTTGCTTTCTTGAAGATATCCATTTTCCGCATTCCATGGGTTTAGGGTGTAGGCGGAAATTTCACGAGCAGGGGTCTACTTTTGGAATTTCATGTTATTGTGATGGGATTATATGTCTAGCT…
Rosa multiflora	Rm28	SLF5	SLF5_b_Rm28	ATGGCTGAGCTAATTTGCAAAATGCCGGAAGAGATGACATTGCAATTTCTTTCGAGGCTGCCTCCCAAATCTCTGATGCGATTTAAGTGCATCCATAAGTCATGGTATGCTTTGATCAATAATCCCAAGTTCATAGACAAGCACCTCCACTTGAACAACAAAGACTCCTACACTTGCTTCCTTCTTAAGCGCTCCGTGGTTGCAAGAACCCAAACTATCAAAGAGGAGATCTTGTTTTCATTCCTTTATGTTCCCAATGACAATGATGATGAAGACAGTCATCCTCATTGTCTTGTGGAGGACATCTATTTTCCGACTGCTATGGGTCTAAAGACTAAGGGACACATTATTGAGCTCCCTGGGTCATATGGTGGTGAAACTATATACATTTTAGGTCAT…
Rosa multiflora	Rm28	SLF5	SLF5_a_Rm28	ATGACTGAGCTAATTTGCAAAATGCCGGAAGAGATGACATTACAATTTCTTTCGAGGCTGCCTCCCAAATCTCTGATGCGATTCAAGTGCATCCATAAGTCATGGTATGCTTTGATCAATAATCCCAAGTTCATAGACAAGCACCTCCATTTGTACAACAAAGACTCCTACACTTGCTTCCTTCTCAAGCGCTCCGTGGTTGCAAGAACCCAAACTATCAAAGAGGAGATCTTATTTTCATTCCTTTATGTTCCCAATGACAATGATGATGAAGACAGTCATCCTCATTGTGTTGTGGAGGACATCTATTTTCCGACTGCTATGGGTCTAAAGACTAAGGGGCACAATATTGAGCTCCCTGGGTCATATGGTGGTGAAACTATATACATTTTAGGTCAT…
Rosa multiflora	Rm28	SLF4	SLF4_b_Rm28	ATGACAGAGTTTTGCAAATTTCCTGAAGAGATGGCCTTGCAAATCTTATCAAGGATGCCACCTAAATCTCTGATGCGATGCAAGTGTGTCCGTAAGGCGTGGTATACGTTGATCAACAGTCCCAACTTCGTAGCCAAACACCTTTATAATTCCTTGCACAACAAACAGTCCACATGCATCTTTTGCAAGCGTTACGTTTTCAGGGATATCGACACTAAAGATGTTGAAACCGTATGCTCAATGATTACCTTTCCTGGTGACAATGATGGCGACCATAACCATGAGCATATCTCTGATTCGTTTGTCCAAGACATCGATCTTCCAGTACTTTCCATGAGCGTAATACAGAAGAACCATAAAAATGAGCCTGAGCTTCTCAGCGCTGTATATATTGTAGGG…
Rosa multiflora	Rm28	SLF4	SLF4_a_Rm28	ATGACAGAGTTTTCCAAATTTCCTGAAGAGATGGCCTTGCAAATCTTATCAAGGATGCCACCTAAATCTCTGATGCGATTCAAATGTGTCCGTAAGGCATGGTATACAATGATCAACAGTCCCAGCTTCGTATCCAAACACCTCTTTAGTTCCTTGCACAACAAACAGTCCACATGCATCTTTTGCAAGCGTTACATCTTCAGGGATATCGCCACTAAAGATGTGGAATCTGTAATCTCATTGATTACTTTCTCCAATGATGATGTTGGCGATAAAGACCACGAGCATATCTCTCATTCGGTTATCCAAGACATCGATCTTCCACTTTCTATGAGTGGAGTACCGAAGAACCATGTCAATGAGCCTGAGCTTCTCGGAGCTGTATATATTACAGGGCAT…
Rosa multiflora	Rm28	SLF3	SLF3_b_Rm28	ATGGAACTGTTTTGCAAGATGTCAGAAGAGATAGTGATGCAAATCCTATCAAGGACGCCTCCTAAATCTCTGATGCGATTCAAGTGTATCCACAAGTCATGGTATTCTCTGATCAATGATCCACATTTTCCAGCTAAACATCTTCACTTTTACAACAATCCATCTTCCTCCCCTGCCTTCCTCATCAAGCGTCCTGTCATCCTCAGAAGCGAAACAAGCAATGAGAACGTTGTACTTTCATATCTTCGTCTAGAAACTTATAGTAATGGTGATGATGAAGACCTTCATTTCGTAGTTGAAGACCTCATTTTTCCACCTTTTAAGGGTCTAAAGGCTAGGGGCCAATTTATTGAGCTCCCTGGACCTGATGATTCTGTGTATATCATTAGTCATTGTGAT…
Rosa multiflora	Rm28	SLF3	SLF3_a_Rm28	ATGGTAGGGTTATGCAAGATGTCAGAAGAGATAGTGGTGCAAATGCTATCAAGGACGCCTCCTAAATCTCTAATGCGATTCAAGTGTATCCAGAAGTCATGGTATTCTATGATCAATGATCCACAATTTGCAGCCAAACATCTTCACTTTTACAACAATCCATCTTCCTCTACTGCCTTCCTCGTCAAGCGTCCTGTCATCCTCAGAAGTGAAACGAGCAAAGAGAACGTTGTACTTTCATATCTTCGTCTACAAAATTATAGTAATGGTGACGATGAAGACCTTCATTTCGTAGTTGAGGACCTCATTTTCCCACCTTTTAAGGGTCTAAGGACTAGGGGCCAATTTATTGAGCTCCCTGGACGTGATGATTTTGTGTATATCATTAGTCATTGTGAT…
Rosa multiflora	Rm28	SLF2	SLF2_b_Rm28	ATGGCTGAGTGCAAAGTGCCAAGAGCAATGGTGGTAGAAATCTTATCCAGGCTGCCTCCGAAATCTCTAATGCGATTCAAGTGCATTCATATGTCATGGAATTCTCTGATCAATAGTGCCCATTTTGTGGCCAAGCATCTCCACTTTCACAACAACCTATCCTCCTCTACTAACATCCTTCTAAAACGTCGTGTCATCAGGGCAACTGAAACTAGGGATGAGGAAATCGTATGTACGTTACTTACTCTTCACAATGAGAAAGAGTGTGATGAGGACGACATCCATTATGATATCGAGGATATTCAATTTCCTCCTTCAATTGGTCTAAAAAGTAGGGGACAATTTATTGAGATCCCTGGTCACTGTTCTTATGATTGTGCATTTATTGTTGGTCATTGT…
Rosa multiflora	Rm28	SLF2	SLF2_a_Rm28	ATGGCAGAGTTTTGCAAAATGCCAGAAGAGATGGTGGTGCCAATCCTATCACGATTGCTTCCGAAATCTTTAATGCGATTCAAGTGCGTCCACAAGTCATGGCGTTATCTGATCAATAGTCCCCAGTTCATATCGAAGCATCTCCACTTTCACAACAACCTGTCTTCCTCCACTACCATCCTCTTAAAGCGCCCTGTAATGCGCAGAACTGATACTGAGAATGAGGAAATCGTTTGTTCGTTCCTTAATCTTCGCAATGCAAATGATGGTGATGAGGATAACCTGCATTATGATATCAAGGACCTCGAGTTTCCGCCCTCAATGGGTTTAAAAACTAGAGGACAATTTATTGAGATACCTAATAAATGTTATTATAATTGTGCATATATTATTGGTCAT…
Rosa multiflora	Rm28	SLF11	SLF11_b_Rm28	ATGACAGAGTTTTGCAAGATACCAGAAGCCATGGGATTGCAAATCCTATCAAGGCTGCCACCTAAATCTCTGATGCGATTCAAGTGCGTTCATAAGTCGTGGCATACTCTGATGAAGGACCCCAACTTCGTGGCCAAGCATCTTTCCAATTCCATGCACGACAATTTCTGTAGAACTACTGGTGTCCTTTTCAAACGTGAAAACTTCAAGGATACTGGCACTGCCGAGAGGCAAAGCGAAAGTCTTTTGTCATTGATTAATTTCTGCAATGCTAATGGTGATGGTGAGCATGATATTCATTGTCTTGTCGAGGATGTTACGAAGGGTCAGTTTAGCGGGTTCGAAGTTCTAGAGTCTGCATGGATTATAGGGCATTGTCATGGGATTATCTGTCTAAGA…
Rosa multiflora	Rm28	SLF11	SLF11_a_Rm28	ATGACAGAGTTTTGCAAGATACCAGAAGCCATGGGATTGCAAATCCTATCAAGGCTGCCACCTAAATCTCTGATGCGATTCAAGTGCGTTCATAAGTCGTGGCATACTCTGATGAAGGACCCCAACTTCGTGGCCAAGCATCTTTCCCATTCCATGCACGACAATTTCTGTAGAACTACTGGTGTCCTTTTCAAACGTGAAAACTTCAAGGATACTGGCACTGCCGAGAGGCAAAGCGAAAGTCTTTTGTCATTGATTAATTTCTGCAATGCTAATGGTGATGGTGAGCATGATATTCATTGTCTTGTCGAGGATGTTACGAAGGGTCAGTTTAGCGGGTTCGAAGTTCTAGAGTCTGCATGGATTATAGGGCATTGTCATGGGATTATCTGTCTAAGA…
Rosa multiflora	Rm28	SLF10	SLF10_Rm28	ATGATGCAATCTTYCAAATTGGCGGAAGAGATAGTCGTACAATTCATGTCGAGATTGCCTCCTAAAGCCTTGATGCGATTCAAATGTATTCGTAAGTCATGGTACAATCTAATAAATAGTCCAAGTTTTGTGGCTCAGAATCTTTCTTATTCCATGAACAACAAATTCACCTCTTCCACTTGCATCCTTTCCAAGCATMCTGTCCTCAAGGACGGTAACATTACAGATAGGAATGAAATTCTTGATATCCTTACGTATGGAAACAATGATAAGCAGCAAATTTTACTGTCATTGCTTAACCTATGCAACGATCATAATGGTGATGATCAAGAGCTTTTTTCTGTTATTAAGGACAACTTTATTGTTCCTTTTCCTTTTGATAAATGTTCGTTGAGTTTA…
Rosa multiflora	Rm28	SLF1	SLF1_b_Rm28	ATGGCAGAGTGCAAATTGCCAACAGCGATGGTGGTACAAATCTTATCCAGAATGCCTCCGAAATCTCTAATGCGATTCAAGTGCATTCATAAGTCATGGAATCCTCTGATCAATAGTCGCCATGTCGTAGCTAAGCATCTGCAGTTTCACAACAACCTATCCTCCTCCACTACCATCCTTCTAAGGCGTCCTGTAATCTGGAGAACCGAAACTAAGAATGAGGAAATCGTTTTTTCTTTGCTTACTCTTCGCAATGAGAATAATGGTGATGAGGATAACCTAGATTATGATATCGAGGACATCCAATTTCCGCCTTCAATTGGTCTAAAAACTAGGGCACAATTTATTGAGAATCCTGGTCCAACTTATGAATGTGCAGATATTGTGGGTCATTGTGGT…
Rosa multiflora	Rm28	SLF1	SLF1_a_Rm28	ATGGCAGAGTGCAAATTGCCAAGAGTGATGGTGGTACAAATCTTATCCAAAATGCCTCCGAAATCTCTAATGCGATTCAAGTGCATTCATAAGTCATGGAATTCTATGATCAATAGTCGCCATGTCGTAGCTAAGCATCTCCAGTTTCACAACAACCTATCCTCCTCCACTACCATCCTTCTAAGGCGTCCTGTAATCTGGAGAACCGAAACTAAGAATGAGGAAATCGTTTTTTCTTTGCTTACTCTTCGCTATGAGAATAATGGTGATGAGGATAACCTAGATTATGACATCGAGGACATCCAATTTCCGCCTTCAATTGGTCTAAAAACTAGGGCACAATTTATTGAGAATCCTGGTCCAACTTATGAATGTGCAGATATTGTGGGTCACTGTGGT…
Rosa multiflora	Rm28	FBX7	FBX7_Rm28	ATGGAAAATTCTTGCAAATTGTCCGAAGGGATGGTTGTGCAAATCCTGTCACGACTGCGTCCTAAATCTTTAATGCGGTTCAAATGTGTTCGAAAGCTGTGGTTCACTATAATCAATAATCCTAGCTTTGTGGCCAAGAGCCTTTCCAATTCCTCACATAACAAATTTGCTTCCTCCACTTGCATCATTTTCAAGCGTACTATCTTCAAGGACAACAGCATCAAAGATGAAGAAATTGATGATATACTTAGGGATCATTCCAATAATAAGAAGCAAGTTGTATTATCGTCACTAAATCTCTGCAACAGTATTAATGATGAAGGTAATGACCTTCATTATGTTGTTGAGGACCTTAATGTTCCGTTTCATATGAGTCGACCGCATATTCTAACACTCGTA…
Rosa multiflora	Rm28	FBX6	FBX6_Rm28	ATGGCAGAAGTGCCCAGAGTAATGGTGGTACAAATCCTCTCCAAACTGCCTCCAAAATCTCTAATGCGATTCAAGTGCATTCATAAGTTATGGAATTCTCTCATCAATAGTTGCCATTTCGTCGCCAAACATTTCCAGTTTCAGAAAAACCAATCATCTTCCACTACCATTCTTCTAAAGCGTCCTGTAAACCGCAGCACTGAAACTGTGAATCAGGAAATGGTTATTTCGTTACTTACTCTTCGCATTGAGGATGATGGAGATGAGGATAACCTTCATTATGATATAGAGGACATCAAATTTTCGCCTTCAATTGGTCTAACAAGTAGGGGACAATTTATTGATACCCATGGTCAAAGTTATGACTGTGCAAAAATTATGGGTATTTGTGATGGGATA…
Rosa multiflora	Rm28	FBX2	FBX2_Rm28	ATGGGAGGAAAAACAACAGAGTTTTCCAAAATGTCAGAAGAGATGGTGGTGCCAATTCTATTAAGGTTGTATCCTGAAACTCTACTGCGATTCAAGTGCGTTCGTAGGTCATGGAATACTATGATCAGCAACCCCAGCTTTGTAGCCAAGCACCTTTCAAATATAGCTACCCAAAAGAAGAACTCCACCTGCGTTTTGTGCAAGCGTTTTGTCCCCCGGGATAATGACGAGAAGGAAGCTGTATGTTCATTGATTACATTTTTTCATGGTAATGATGCTGATGATCATGAGCATCTCCCTCTGCCTGTTGTCAAGGACATTGAATTTCCACCTTCTATGAATTTAATCACGAGGAGCACATTTCCTGAAAACGAAATACTTGGAGCTGTAGGTATTAAA…
Rosa multiflora	Rm28	FBX12	FBX12_b_Rm28	ATGGCAGAGCTTTCCAAATTGCCACGAGAGATGAAGGTGCGAATCCTGTCAAGGCTGCCTCCAAAATCTCTTATGCGATTCAAATGCGTCCATAGATCCTGGCATGCTTTGATCAGGAGCCCCAATTTCGCAGCCAAACACGTCTCCGTTTCGGAGCACAACAAATTCTCCTCCACCACTACCATTCTTTTCAAACGTTATGTTCTTGACCTCAATACTGACAAGAGGGAAATTGTATTGTCATTGTTTGATCTTTGCCATGATAATAATTGTGTTGATGATGACGATCACCTTAATCCTTTAATGGAGGACCTCCATGTTCCGCAGTCTATGGGTCTAAAAAGGAGGGACATATGGACCGGGATCTAGTATATAGAAATTGCATGTCACTGCAATGGA…
Rosa multiflora	Rm28	FBX12	FBX12_a_Rm28	ATGGCAGAGCTTTCCAAATTGCCACGAGAGATGAAGGTGCGAATCCTGTCAAGGCTGCCTCCAAAATCTCTTATGCGATTCAAATGCGTCCATAGATCCTGGCATGCTTTGATCAGGAGCCCCAATTTCGCAGCCAAACACGTCTCCGTTTCGGAGCACAACAAATTCTCCTCCACCACTACCATTCTTTTCAAACGTTATGTTCTTGACCTCAATACTGACAAGAGGGAAATTGTATTGTCATTGTTTGATCTTTGCCATGATAATAATTGTGTTGATGATGACGATCACCTTAATCCTTTAATGGAGGACCTCCATGTTCCGCAGTCTATGGGTCTAAAAAGGAGGGACATATGGACCGGGATCTAGTATATAGAAATTGCATGTCACTGCAATGGA…
Rosa multiflora	Rm3	SLF9	SLF9_b_Rm3	ATGGGGAAGCTTTGCAAATTGTCAGAAGAGATGGTCGGGCAATTCCTTTCAAGATTGCCTCCTAAAGCATTGATGCGCTTCAAATGTATTCATAAGTCGTGGTACAATCTAATAACTTCTCCTAGCTTTATAGCCAAGAACCTTTCTAATTCCAAGAACAACAAGTTTGCGTCCACCACTAGAATCCTTTTCAAGCGTACTGTCCTCAAGGACATTAAGGATAAGAATGAAATATTTTATGTCCTTAGGGACAACAACAATGATAGGAGATACATTTTCCTTTCTTTACTTGATCTTTGCAACGATAATGATGGTGATGACCAAAACCTTCATTCTGTTGTCGACGACCTTATTGTTCCACTTCCTTTTAGTATATGTCCCTTTAGTTTACAAATTGCA…
Rosa multiflora	Rm3	SLF9	SLF9_a_Rm3	ATGGGGAAGCTTTGCAAATTGTCAGAAGAGATGGTCGGGCAATTCCTTTCAAGATTGCCTCCTAAAGCATTGATGCGCTTCAAATGTATTCATAAGTCGTGGTACAATCTAATAACTTCTCCTAGCTTTATAGCCAAGAACCTTTCTAATTCCAAGAACAACAAGTTTGCGTCCACCACTAGAATCCTTTTCAAGCGTACTGTCCTCAAGGACATTAAGGATAAGAATGAAATATTTTATGTCCTTAGGGACAACAACAATGATAGGAGATACATTTTCCTTTCTTTACTTGATCTTTGCAACGATAATGATGGTGATGACCAAAACCTTCATTCTGTTGTCGACGACCTTATTGTTCCACTTCCTTTTAGTATATGTCCCTTTAGTTTACAAATTGCA…
Rosa multiflora	Rm3	SLF8	SLF8_b_Rm3	ATGGAAAATTTCAGCAAATTGTCAGAAGAGATGGTGGTGCGAATCCTATCACGATTGCCTCCTAAATCTCTGATTCGATTCAGATGCGTCCGTAAGTTGTGGTACAATGTAATCAATAGTCCTAACTTCGTAGCCAAGAACCTTACTACTTCCAAGCACAATAAGTTCAGTTCATCCACTTGCATTCTTGCCAAGCATACTGTCCTCAAGGACAGCAACATTAAGGATAGGAATGAAATTTTGGAAGTCCTCAGGGACAACAGCATAGAAACAAAGAAAATTTCACTCTCATTGTGTAACCTTTGCAACGACAACGATGGTGATGACCCTAATCTTAATTATGTAGTCGACGACTTCACCGTTCCGCTTCCTTTAGGTCTACTTCCATTTAGTCTAGAG…
Rosa multiflora	Rm3	SLF8	SLF8_a_Rm3	ATGGAAAATTTCAGCAAATTGTCAGAAGAGATGGTGGTGCGAATCCTATCACGATTGCCTCCTAAATCTCTGATTCGATTCAGATGCGTCCGTAAGTTGTGGTACAATGTAATCAATAGTCCTAACTTCGTAGCCAAGAACCTTACTACTTCCAAGCACAATAAGTTCAGTTCATCCACTTGCATTCTTGCCAAGCATACTGTCCTCAAGGACAGCAACATTAAGGATAGGAATGAAATTTTGGAAGTCCTCAGGGACAACAGCATAGAAACAAAGAAAATTTTACTCTCATTGTGTAACCTTTGCAACGACAACGATGGTGATGACCCTAATCTTAATTATGTAGTCGACGACTTCACCGTTCCGCTTCCTTTAGGTCTACTTCCATTTAGTCTAGAG…
Rosa multiflora	Rm3	SLF7	SLF7_Rm3	ATGACGGAGTTCTGCAAATTGCCGGAAGAGATGGCCATGCAAATCCTATCAAGACTGCCTCCCCAATCTCTTATGCGATTCAAGGGCGTCCACAAGTCCTGGTATACTATGATCAACAATCCCAAATTTATAGTCAAGCACCTTTCCAATTCCATGCATAACCATTCCTCCATTTGTGTCCTTTTCAAGCTATCGGTCCTCAAGAACAACAACACAAGAGACAATGACGAGAAGGAAACTGTATTCTCGTTGCTTACATTTTGCAATGATGATGATGATCAGAAGGAGCATATCATTCATTATGTTGGCGATGATATTACGAAGAATCACTTTGTTGGGCTCAAGGTCAAGGATCTAGAATCTGTATGGATTATAAGCCATTGTGATGGAATTATATGC…
Rosa multiflora	Rm3	SLF6	SLF6_b_Rm3	ATGGCAGAGCTTTCCAAATTTGCTGAAGAGATTATGGTGGAAATCATGTCAAGGTTGCCTCCCAAATCTCTGATGCGGTTCAAGTGTGTCCGTAGGTCATGGAATGCTTTGATCAATAATCCCAACTTTGCAGCCAAACACCTTGCTTCTTCGAAGCGCACCCTGCTCTCATCATCCTCCACCACCATCATTTTTAGGCATTTTCTCATTGCAGACCTCAACCCTGACGAGATGGAAATGATATTGTCATTGTACAATTTTTGCAACGATTTTGATGGTTGCTTTCTTGAAGATATCCATTTTCCGCATTCCATGGGTTTAGAGTGTAGGCGGAAATTTCACGAGCCGGGGTCTACTTTTGGAATTTCATGTTATTGTGATGGGATTATATGTCTAGCT…
Rosa multiflora	Rm3	SLF6	SLF6_a_Rm3	ATGGCAGAGCTTTCCAAATTTGCTGAAGAGATTATGGTGGAAATCATGTCAAGGTTGCCTCCCAAATCTCTGATGCGGTTCAAGTGTGTCCGCAGGTCATGGAATGCTTTGATCAATAATCCCAACTTTGCAGCCAAACACCTTGCTTCTTCGAAGCGCACCCTGCTCTCATCATCCTCCACCACCATCATTTTTAGGCATTTTCTCATTGCAGACCTCAACCCTGACGAGATGGAAATGATATTGTCATTGTACAATTTTTGCAACGATTTTGATGGTTGTTTTCTTGAAGATATCCATTTTCCGCATTCCATGGGTTTAGAGTGTAGGCGGAAATTTCACGAGCCGGGGTCTACTTTTGGAATTTCATGTTATTGTGATGGGATTATTTGTCTAGCT…
Rosa multiflora	Rm3	SLF5	SLF5_b_Rm3	ATGGCTGAGCTAATTTGCAAAATGCCGGAAGAGATGACATTGCAATTTCTTTCGAGGCTGCCTCCCAAATCTCTGATGCGATTCAAGTGCATCCATAAGTCATGGTATGCTTTGATCAATAATCCCAAGTTAATAGACACGCACCTCCACTTGTACAACAAAGACTCCTACGCTTGCTTCCTTCTCAAGCGCTCCGTGGCTGCAAGAACCCAAACAATCAAAGAGGAGATCTTATTTTCATTCCTTTATGTTCCCAATGACAATGATGATGAAGACAGTCATCCTCATTGTGTTGTGGAGGACATCTATTTTCCGACTGCTATGGGTCTAAAGACTAAGGGGCACATTATTGAGCTCCCTGGGTCATATGGTGGTGAAACTATATACATTTTAGGTCAT…
Rosa multiflora	Rm3	SLF5	SLF5_a_Rm3	ATGGCTGAGCTAATTTGCAAAATGCCGGAAGAGATGACATTGCAATTTCTTTCGAGGCTGCCTCCCAAATCTCTGATGCGATTCAAGTGCATCCATAAGTCATGGTATGCTTTGATCAATAATCCCAAGTTCATAGACAAGCACCTCCACTTGTACAACAAAGACTCCTACACTTGCTTCCTTCTCAAGCGCTCCGTGGTTGCAAGAACCCAAAGTATCAAAGAGGAGATCTTATTTTCATTCCTTTATGTTCCGAATGACAATGATGATGAAGACAGTCATCCTCATTGTGTTGTGGAGGACATCTATTTTCCGACTGCTATGGGTCTAAAGACTAAGGGGCACAATATTGAGCTCCCTGGGTCATACGGTGGTGAAACTATATACATTTTAGGTCAT…
Rosa multiflora	Rm3	SLF4	SLF4_b_Rm3	ATGACAGAGTTTTCCAAATTTCCTGAAGAGATGGCCTTGCAAATCTTATCAAGGATGCCACCTAAATCTCTGATGCGATTCAAATGTGTCCGTAAGTCATGGTATACATTGATCAACAGTCCCAGATTCGTATCCAAACACCTCTTTAATTCCTTGCACAACAAACAGTCCACATGCATCTTTTGCAAGCGTTACGTCTTCAGGGATATCACCACTAAAGATGTGGAATCTGTAATCTCATTGATTACTTTTTCCTATGATGATGTTTGTGATAATGACCATGAACATATCTCTCATTCAGTTATCCAAGACGTTGATCTTCCACTTTCTATGAGTGGAGTACCGAAGAACCATGTCAATGAGCCTGAGCTTCTCGGAGCTGTATATATTACAGGGCAT…
Rosa multiflora	Rm3	SLF4	SLF4_a_Rm3	ATGTCAGAGTTTTCCAAATTTCCTGAAGAGATGGCCTTGCATATCTTATCAAGGATGCCACCTAAATCTCTGATGCGATTCAAGTGTGTCCGTAAGTCATGGTATGTGTTGATCAACAATCCCAGCTTCGTGGCCAAGCACCTCTATAATTCCTTGCACAATAAACAGTCCACATGCATCTTTTGCAAGCGTTACGTCTTCAGGGATATCGCCACTAAAGATGTGGAATCTGTAGTCTCATTGATTACTTTTTCTGATGATGATGTTGGTGATACTAACCATGAGCATATATCTCATTCGGTTATCCAGGACATCGATCTTCCACTTTCTATGAGTGGAATACCGAAGAACCATTTAAATGAGCCTGAGCTTCTCGGAGCTGTATATATTACCGGGCAT…
Rosa multiflora	Rm3	SLF3	SLF3_b_Rm3	ATGGTAGGGTTATGCAAGATGTCAGAAGAGATAGTGGTGCAAATGCTATCAAGGACGCCTCCAAAATCTCTAATGCGATTCAAGTGTATCCACAAGTCATGGTATTCTATGATCAATGATCCACTATTTGCTGTCAAACATCTTCACTTTTACAACAATCCATCTTCCTCTACTGCCTTCCTCGTCAAGCGTCCTGTCATTCTCAGAAGTGAAACGAGCAAAGAGAACGTTGTACTTTCATATCTTCGTCTAGAAAATTATAGTAATGGTGACGATGAAGACCTTCATTTCATAGTTGAGGACCTCATTTTCCCACCTTTTAAGGGTATAAGGACTAGGGGCCAATTTATTGAGCTCCCTGGACGTGATGATTCTGTGTATATCATTAGTCATTGTGAT…
Rosa multiflora	Rm3	SLF3	SLF3_a_Rm3	ATGGTAGAGTTTTGCAAGATTTCAGAAGAGATAGTGATGCAAATCCTATCAAGGACGCCTCCTAAATCTCTAATGCGATTCAAGTGTATCCAGAAGTCATGGAATTCTATGATCAATGATCCACAATTTGCAGCTAAACATCTTCACTTTTACAACAACCCATCTTCATCCACTGCCTTCCTTGTCAAGCGTCCTGTCATCCTCAGAAGCGAAACAAGCAATGAGAACGTTGTACTTTCATATCTTCGTCTAGAAACTTATACTAATGGTGATGATGAAGACCTTCATTTCGTAGTTGAAGACATCATTTGTCCACCTTTTAAGGGTCTAAAGGCTCGGGGCCAATTTATTGAGCTCCCTAGACGTGATGATTCTGTGTATATCATTAGTCATTGTGAT…
Rosa multiflora	Rm3	SLF2	SLF2_b_Rm3	ATGGCCGAGTGCAAAGTGCCAAGAGCAATGGTGGTAGAAATCTTATCCAGGCTGCCTCCGAAATCTCTAATGCGATTCAAGTGCATTCATATGTCATGGAATTCTATGATCAATAGTGCCCATTTTGTGGCCAAGCATCTCCACTTTCACAACAACCTATCCTCCTCTACTAACATCCTTCTAAAACGTCGTGTCATCAGGGCAACTGAAACTAGGGATGAGGAAATCGTATGTACGTTACTTACTCTTCACAATGAGAATGAGTGTGATGAGGACGACGTACATTATGATATCGAGGATATTCAATTTCCTCCTTCAATTGGTCTAAAAAGTAGGGGACAATTTATTGAGATCCCTGGTCACTGTTCTTATGATTGTGCATTTATTATTGGTCATTGT…
Rosa multiflora	Rm3	SLF2	SLF2_a_Rm3	ATGGCAGAGTTTTGCAAAATGCCAGAAGAGATGGTGGTGCCAATCCTATCACGGTTGCTTCCGAAATCTCTAATGCGATTCAAGTGCATCCACAAGTCATGGCATTCTCTGATCAATAGTCCCCAGTTCATATCCAAGCATCTTCACTTTCACAACAACTTGTCTTCCTCCACTACCATCCTCTTAAAGCGTCCTGTAATGCGCAGAACCGATACTTTGAATGAGAAGATTGTTTGTTCGTTCCTTAATCTTCACAATGCAAATGATGGTGATGAGGATAACCTTCATTATGATATCAAGGACCTCGAATTTCAGCCTTCAATGGGTTTAAATACTAGGGGACAATTTATTGAAATACCTAATGAATATTATTATAATTGTGCATATATTATAGGTCAA…
Rosa multiflora	Rm3	SLF11	SLF11_b_Rm3	ATGACAGAGTTTTGCAAGATACCAGAAGCCATGGGATTGCAAATCCTATCAAGGCTGCCACCTAAATCTCTGATGCGATTCAAGTGCGTTCATAAGTCGTGGCATACTCTGATGAAGGACCCCAACTTCGTGGCCAAGCATCTTTCCAATTCCATGCACGACAATTTCTATAGAACTACTGGTGTCCTTTTCAAACGTGAAAACTTCAAGGATACTGGCACTGCCGAGAGGCAAAGCGAAAGTCTTTTGTCATTGATTAATTTCTGCAATGCTAATGGTGATGGTGAGCATGATATTTATTGTCTTGTCGAGGATGTTACGAAGGGTCAGTTTAGCGGGTTCGAAGTTCTAGAGTCTGCATGGATTATAGGGCATTGTCATGGGATTATCTGTCTAAGA…
Rosa multiflora	Rm3	SLF11	SLF11_a_Rm3	ATGACAGAGTTTTGCAAGATACCAGAAGCCATGGGATTGCAAATCCTATCAAGGCTGCCACCTAAATCTCTGATGCGATTCAAGTGCGTTCATAAGTCGTGGCATACTCTGATGAAGGACCCCAACTTCGTGGCCAAGCATCTTTCCAATTCCATGCACGACAATTTCTGTAGAACTACTGGTGTCCTTTTCAAACGTGAAAACTTCAAGGATACTGGCACTGCCGAGAGGCAAAGCGAAAGTCTTTTGTCATTGATTAATTTCTGCAATGCTAATGGTGATGGTGAGCATGATATTCATTGTCTTGTCGAGGATGTTACGAAGGGTCAGTTTAGCGGGTTCGAAGTTCTAGAGTCTGCATGGATTATAGGGCATTGTCATGGGATTATCTGTCTAAGA…
Rosa multiflora	Rm3	SLF10	SLF10_b_Rm3	ATGATGCAATCTTTCAAATTGGCGGAAGAGATAGTCGTACAATTCATGTCGAGATTGCCTCCTAAAGCCTTGATGCGATTCAAATGTATTCGTAAGTCATGGTACAATCTAATAAATAGTCCAAGTTTTGTGGCTCAGAATCTTTCTTATTCCATGAACAACAAATTCACCTCTTCCACTTGCATCCTTTCCAAGCATMCTGTCCTCAAGGACGGTAACATTACAGATAGGAATGAAATTCTTGATATCCTTACGTATGGAAACAATGATAAGCAGCAAATTTTACTGTCATTGCTTAACCTATGCAACGATCATAATGGTGATGATCAAGAGCTTTTTTCTGTTATTAAGGACAACTTTATTGTTCCTTTTCCTTTTGATAAATGTTCGTTGAGTTTA…
Rosa multiflora	Rm3	SLF10	SLF10_a_Rm3	ATGATGCAATCTTCCAAATTGGCGGAAGAGATAGTCGTACAATTCATGTCGAGATTGCCTCCTAAAGCCTTGATGCGATTCAAATGTATTCGTAAGTCATGGTACAATCTAATAAATAGTCCAAGTTTTGTGGCTCAGAATCTTTCTTATTCCATGAACAACAAATTCACCTCTTCCACTTGCATCCTTTCCAAGCATMCTGTCCTCAAGGACGGTAACATTACAGATAGGAATGAAATTCTTGATATCCTTACGTATGGAAACAATGATAAGCAGCAAATTTTACTGTCATTGCTTAACCTATGCAACGATCATAATGGTGATGATCAAGAGCTTTTTTCTGTTATTAAGGACAACTTTATTGTTCCTTTTCCTTTTGATAAATGTTCGTTGAGTTTA…
Rosa multiflora	Rm3	SLF1	SLF1_b_Rm3	ATGGCAGAGTGCAAATTACCAACAGCCATGGTGGTACAAATCTTTTCCAGAATGCCTCCGAAATCTCTAATGCGATTCAAGTGCATTCATAAGTCATGGAATTCTCTGATCAATAGTCGCCATGTCGTAGCTAAGCATCTCCAGTTTCACAACAACCTATCCTCTTCCACTACCATCCTTCTAAGGCGTCCTGTAATCTGGAGAACCGAAACTAAGAATGAGGAAATCGTTTTCTCTTTGCTTACTCTTCGCAATGAGAATAATGGTGATGAGGATAACCTAGATTATGATATCGAGGACATCCAGTTTCCGCCTTCAATTGGTCTAAAAACTAGGGCACAATTTATTGAGAATCCTGGTCCAACTTATGAATGCGCAGATATTGTGGGTCATTGTGGT…
Rosa multiflora	Rm3	SLF1	SLF1_a_Rm3	ATGGCAGGGTGCAAATTGCCAAGGGTGATGGTGGTACAAATCTTATCAAGAATGCCTCCGAAGTCTCTTATGCGATTCAAGTGCGTTCATAAGTCATGGAATTCTCTGATCAGTAGTCGCCATGTCGTAGCTAAGCATCTCCAGTTTCACAACCACCTATCCTCCTCCACTACCATCCTTCTAAGGCGTCCTGTAATCTGGAGAACCGAAACAAAGAATGAGGAAATCGTTTTTTCTTTGCTTACTCTTCGCAATGAGAATAATGGTGATGAGGATAACCTGGATTATGACATCGAGGACATCCACTTTCCGCCTTCAATTGGTCTAAAAACTAGGGCACAATTTATTGAGAACCCTGGTCCAACTTACGAATGTGCAGATATTGTGGGTCATTGTGGT…
Rosa multiflora	Rm3	FBX7	FBX7_Rm3	ATGGAAAATTCTTGCAAATTGTCCGAAGGGATGGTTGTGCAAATCCTGTCACGACTGCGTCCTAAATCTTTAATGCGGTTCAAATGTGTTCGAAAGTTGTGGTTCACTATAATCAATAATCCTAGCTTTGTGGCCAAGAACCTTTCCAATTCCTCACATAACAAATTTGCTTCCTCCACTTGCATCCTTTTCAAGCGTACTATCTTCAAGGACAACAACATCAAAGATGAAGAAATTGATGATATACTTAGGGATCATTCCAATAATAAGAAGCAAGTATTATTATCGTCACTAACTCTCTGCAACAGTATTAATGATGATGGTAATGGTTATTCCCTTCATTATGTTGTTGAGGACCTTAATGTTCCGTTTCATATGAGTCGACCCCATATTCTAACA…
Rosa multiflora	Rm3	FBX6	FBX6_Rm3	ATGGCAGAAGTGCCTAGAGTGATGGTGGTACAAATCCTCTCCAAACTGCCTCCAAAATCTCTAATGCGATTCAAGTGCATTCATAAGTCATGGAATTCTCTGATCAATAGTCCCCATTTCGTCGCCAAACATTTCCAGTTTCAGAACAACCAATCATCTTCCACTACCATCCTTCTAAAGCGTCCTGTAAACCGCAGCACTGAAACTGTGAATCAGGAAATGGTTATTTCGTTACTTACTCTTCGCAATGAGGATGATGGAGATGAGGATAACCTTTATTATGATATAGAGGACATCAAATTTTCGCCTTCAATTGGTCTAACAAGTAGGGGACAATTTATTGATACCCATGGTCAAACTTATGATTGTGCAAAAATTGTGGGTAATTGTGATGGGATA…
Rosa multiflora	Rm3	FBX1	FBX1_Rm3	ATGGCAAACTTTAGCAAATTGTATTCGTCTGAAGACCTTGTGGAGCAAATTCTATCAGGACTGCCTCCCAAATCTTTGATGCGATTTAAGTGTGTGTGTGATTTGTGGTGCAATTTAATCAAGAGCCCTAGTTTTGTAGCTAAACACCTTTCGGGATCTATGCGAGCATCCTCTATGCCCGTTCTTTTCAAGCGCCCAGTCCCCAGGGACAAGGAAAATAACATTATGGATGAGAAGGGAGTTGAGAATGACGACGACGATGTCGGAACTCTATTGTGGTCACTTAATCTCTGCAATGAGGATGATAATGATTACCTTCTATCAACCGTACTTGAGGAACTTAATGTTCCGCTTCCGGCTCCTCTTAAGCTAAAACATTCCTCGGATCTGACAATTGCA…
Rosa multiflora	Rm33	SLF9	SLF9_Rm33	ATGGGGAAGCTTTGCAAATTGTCAGAAGAGATGGTCGGGCAATTCCTTTCAAGATTGCCTCCTAAAGCATTGATGCGCTTCAAATGTATTCATAAGTCGTGGTACAATCTAATAACTTCTCCTAGCTTTATAGCCAAGAACCTTTCTAATTCCAAGAACAACAAGTTTGCGTCCACCACTAGAATCCTTTTCAAGCGTACTGTCCTCAAGGACATTAAGGATAAGAATGAAATATTTTATGTCCTTAGGGACAACAACAATGATAGGAGATACATTTTCCTTTCTTTACTTGATCTTTGCAACGATAATGATGGTGATGACCAAAACCTTCATTCTGTTGTCGACGACCTTATTGTTCCACTTCCTTTTAGTATATGTCCCTTTAGTTTACAAATTGCA…
Rosa multiflora	Rm33	SLF8	SLF8_b_Rm33	ATGGAAAATTTCAGCAAATTGTCAGAAGAGATGGTGGTGCGAATCCTATCACGATTGCCTCCTAAATCTCTGATTCGATTCAGATGCGTCCGTAAGYTGTGGTACAATGTAATCAATAGTCCTAACTTCGTAGCCAAGAACCTTACTACTTCCAAGCACAATAAGTTCAGTTCATCCACTTGCATTCTTGCCAAGCATACTGTCCTCAAGGACAGCAACATTAAGGATAGGAATGAAATTTTGGAAGTCCTCAGGGACAACAGCATAGAAACAAAGAAAATTTTACTCTCATTGTGTAACCTTTGCAACGACAACGATGGTGATGACCCTAATCTTAATTATGTAGTCGACGACTTCACCGTTCCGCTTCCTTTAGGTCTACTTCCATTTAGTCTAGAG…
Rosa multiflora	Rm33	SLF8	SLF8_a_Rm33	ATGGAAAATTTCAGCAAATTGTCAGAAGAGATGGTGGTGCGAATCCTATCACGATTGCCTCCTAAATCTCTGATTCGATTCAGATGCGTCCGTAAGYTGTGGTACAATGTAATCAATAGTCCTAACTTCGTAGCCAAGAACCTTACTACTTCCAAGCACAATAAGTTCAGTTCATCCACTTGCATTCTTGCCAAGCATACTGTCCTCAAGGACAGCAACATTAAGGATAGGAATGAAATTTTGGAAGTCCTCAGGGACAACAGCATAGAAACAAAGAAAATTTTACTCTCATTGTGTAACCTTTGCAACGACAACGATGGTGATGACCCTAATCTTAATTATGTAGTCGACGACTTCACCGTTCCGCTTCCTTTAGGTCTACTTCCATTTAGTCTAGAG…
Rosa multiflora	Rm33	SLF7	SLF7_b_Rm33	ATGGCAGAGTTTTGCAAATTGCCGGAAGAGATGGCCATGCAAATCCTATCAAGACTGCCTCCCCAATCTCTTATGCGATTCAAGGGCGTCCACAAATCCTGGTATGCTATGATCAAGAATCCCAAATTCATAGCCAAACACCTTTCCAATTCCATTCATAACCATTCCTCCACTTGTGTCCTTTTCAAGCTATCGGTCCTCAAGAACAACAACACAAGAGACAATGACGAGAAGGAAACTGTATTCTCGTTGCTTACATTTTTCAATGATGATGATGACCAGAAGGAGCATATCATTCATTATGTTGGCAATGATATTACGAAGAATCACTTTGTTGGGCTGAAGGCCAAGGATATAGAATCTGTATGGATTATAGGCCATTGTGATGGAATTATTTGC…
Rosa multiflora	Rm33	SLF7	SLF7_a_Rm33	ATGACAGAGTTTTGCAAATTGCCGGAAGAGATAGCCATGCAAATCCTATCAAGACTGCCTCCCCAATCTCTTATGCGATTCAAGGGCGTCCACAAGTCCTGGTATACCATGATCAACAGTCCCAAATTTATAGCCAAACACCTTTCCAATTCCATGCATAACCATTCATCCACTTGTGTCCTTTTCAAGCTATCGGTCCTCAAGAACAACAACACAAGAGACAATGACGAGAAGGAAACTGCATTCTCGTTGCTTACATTTTGCAATGATGATGATGATCAGAAGGAGCATACCATTCATTATGTTGGCGATGATATTACGAAGAATCACTTTGTTGGGCTCAAGGCCAAGGATCTAGAATCTGTATGGATCATAGGCCATTGTGATGGAATTATATGC…
Rosa multiflora	Rm33	SLF6	SLF6_b_Rm33	ATGGCAGAGCTTTCCAAATTTGCTGAAGAGATTATGGTGGAAATCATGTCAAGGTTGCCTCCCAAATCTCTGATGCGGTTCAAGTGTGTCCGTAGGTCATGGAATGCTTTGATCAATAATCCCAACTTTGCAGCCAAACACCTTGCTTCTTCGAAGCGCACCCTGCTGTCATCATCCTCCACCACCATCATTTTTAGGCATTTTCTCATTGCAGACCTCAACCCTGACGAGATGGAAATGATACTGTCATTGTACAATTTTTGCAACGATTTTGATGGTTGCTTTCTTGAAGATATCCATTTTCCGCATTCCATGGGTTTAGAGTGTAGGCGGAAATTTCACGAGCCGGGGTCTACTTTTGGAATTTCATGTTATTGTGATGGGATTATATGTCTAGCT…
Rosa multiflora	Rm33	SLF6	SLF6_a_Rm33	ATGGCAGAGCTTTCCAAATTTGCTGAAGAGATTATGGTGGAAATCATGTCAAGGTTGCCTCCCAAATCTCTGATGCGGTTCAAGTGTGTCCGTAGGTCATGGAATGCTTTGATCAATAATCCCAACTTTGCAGCCAAACACCTTGCTTCTTCGAAGCGCACCCTGCTGTCATCATCCTCCACCACCATCATTTTTAGGCATTTTCTCATTGCAGACCTCAACCCTGACGAGATGGAAATGATACTGTCATTGTACAATTTTTGCAACGATTTTGATGGTTGCTTTCTTGAAGATATCCATTTTCCGCATTCCATGGGTTTAGAGTGTAGGCGGAAATTTCACGAGCCGGGGTCTACTTTTGGAATTTCATGTTATTGTGATGGGATTATATGTCTAGCT…
Rosa multiflora	Rm33	SLF5	SLF5_b_Rm33	ATGACTGAGCTAATTTGCAAAATGCCGGAAGAGATGACATTACAATTTCTTTCGAGGCTGCCTCCCAAATCTCTGATGCGATTCAAGTGCATCCATAAGTCATGGTATGCTTTGATCAATAATCCCAAGTTCATAGACAAGCACCTCCATTTGTACAACAAAGACTCCTACACTTGCTTCCTTCTCAAGCGCTCCGTGGTTGCAAGAACCCAAACTATCAAAGAGGAGATCTTATTTTCATTCCTTTATGTTCCCAATGACAATGATGATGAAGACAGTCATCCTCATTGTGTTGTGGAGGACATCTATTTTCCGACTGCTATGGGTCTAAAGACTAAGGGGCACAATATTGAGCTCCCTGGGTCATATGGTGGTGAAACTATATACATTTTAGGTCAT…
Rosa multiflora	Rm33	SLF5	SLF5_a_Rm33	ATGGCTGAGCTAATTTGCAAAATGCCGGAAGAGATGACATTGCAATTTCTTTCGAGGCTGCCTCCCAAATCTCTGATGCGATTCAAGTGCATCCATAAGTCATGGTATGCTTTGATCAATAATCCCAAGTTCATAGACAAGCACCTCCATTTGTACAACAAAGACTCCTACACTTGCTTCCTTCTCAAGCGCTCCGTGGTTGCAAGAACCCAAACTATCAAAGAGGAGATCTTATTTTCATTCCTTTATGTTCCGAATGACAATGATGATGAAGACAGTCATCCTCATTGTGTTGTGGAGGACATCTATTTTCCGACTGCTATGGGTCTAAAGACTAAGGGGCACAATATTGAGCTCCCTGGGTCATACGGTGGTGAAACTATATACATTTTAGGTCAT…
Rosa multiflora	Rm33	SLF4	SLF4_c_Rm33	ATGACAGAGTTTTGCAAAGATGTAGAAGAGATGTGGTTACAAATCCTACCAAGGCTGCCACCTAGATCTCTGATGCGATTCAAGAGCGTGCATAAATCGTGGTATACTTTGATCAACAATCCTGTTTTTGTAGCCAAACACCTCTCTAATTCCTTGCACAATAAACAGTCCACATGCATCTTCTGCAAGCGTTACATCTTCAGGGATATCGCCAGTAAAGATGTGGAGTCTGTAATCTCATTGATTACTTTTTCATATGATGATGTTGGCGATAATGACCATGAGCATATCTATCATTCGGTTGTCCAAGACATCGATCTTCCACTTTCTATGAGTGAAATACCGAAGAACCGTTTCAATGAGCCTGAGCTTCTCGGAGCTGTATATATTGTAGGGCAT…
Rosa multiflora	Rm33	SLF4	SLF4_b_Rm33	ATGACAGAATTTTCCAAATTTCCTGAAGAGATGGCCTTGCAAATCTTATCAAGGATGCCACCTAAATCTCTAATGCGATTCAAGTGTGTCCGTAAGTCATGGTATACATTGATCAACAGTCCCAGCTTCGTAGACAAACACCTCTCTAATTCCTTGCACAACAAACAGTCCACATGCATCTTTTGCAAGCGTTACATCTTCAGGGATATCGCCACTAAAGATGTGAAATCTGTATGCTCATTGATTACTTTTTCCTATGACGATGTTGGCGATAATAACCATGAGCATATCTCTCATTCGTTTATCCAAGACATCGATTTTCCACTTTCTATGAGTGGAGTACCGAGGAATTATTTCAACGAGCCTGAGCTTCTCGGAGCTGTATATATTGTAGGGCAT…
Rosa multiflora	Rm33	SLF4	SLF4_a_Rm33	ATGACACAGTTTACCAAATTTCCTGAAGAGATGGCCTTGCAAATCTTATCACGGATGCCACCTAAATCTCTGATGCGATTCAAATGTGTCCGTAAGTCATGGCATACATTGATCAACAGTCCCAGATTCGTATCCAAACACCTCTTTAATTCCTTGCACAACAAACAGTCCACATGTATCTTTTGCAAGCGTTACGTCTTCAAGGATATCGCCACTAAAGATGTGGAATCTGTAATCTCATTGATTTCTTTTTCCTATAATGATGTTGGCGATAATGACCATGAGCATATCTCTCATTCGGTTATCCAAGACATCGATCTTCCACTTTCTATGAGTGGAGTACCGAAGAACCATGTCAATGAGCCTGAGCTTCTCGGAGCTGTATATATTACAGGGCAT…
Rosa multiflora	Rm33	SLF3	SLF3_b_Rm33	ATGGCACAGTTTTGCAAGATGTCAGAAGAGATAGTGATTCAAATCCTATTAGGGACGCCTCCTAAATCTCTGATGCGATTCAAGTGTATCCACAAGTCATGGTATTCTATGATCAATGATCCACATTTTGCAGCCAAACATCTTCACTTTTACAACAATCCATCTTCCTCCCCTGCCTTCCTCGTCAAGCGTCCTGTCATCCTCAGAAGCGAAACGAGCAATGAGAACGTTGTACTTTCATCTCTTCGTCTAGAAACTTATAGTAATGGTGATGATGAAGACCTTCATTTCGTAGTTCAAGACCTCATTTTTCCACCTTTTAAGGGTCTAAAGGCTAGGGGCCAATTTATTGAGCTCCCTAGACGTGATGATTCTGTGTATATCATTAGTCATTGTGAT…
Rosa multiflora	Rm33	SLF3	SLF3_a_Rm33	ATGGTAGAGTTATGGAAGATGCCAGAAGAGATAGTGGTGCAAATCCTATCAAGGACGCCTCCTAAATCTCTAATGCGATTCAAGTGTATCCACAAGTCATGGTATTCTATGATCAATGATCCACAATTTGCAGCCAAGCATCTTCACTTTTACAACAATCCATCTTTCTCCACTGCCTTCCTCGTCAAGCGTCCTGTCATCCTCAGAAGTGAAACGAGCAATGAGAACGTTGTACTTTCATACCTTCGTCTAGAAAATTTTAATAATGGTGACGATGAAGACCTTCATTTTGTAGTTGAGGACCTCATTTTCCCACCTTTTAAGGGTCTAAAGACTAGGGGCCAATTTATTGAGCTCCCTGGACGTGATGATTCTGCGTATATCATTAGTCATTGTGAT…
Rosa multiflora	Rm33	SLF2	SLF2_Rm33	ATGGCAGAGTTTTGCAAAATGCCAGAAGAGATGGCGGTGCCAATCCTTTCACGATTGCTTCCGAAATCTCTTATGCGATTCAAGTGCATCCACAAGTCATGGCATTCTCTGATCAATAGTCCCCAGTTCATATCGAAGCATCTCCACTTTCACAACAACCTGTCTTCCTCCACTACCATCCTCTTAAAGCGTCCTGTAATGCGCAGAACTGATACTGAGAATGAGGAAATTGTTTGTTCGTTCCTTAATCTTCGCAATGCAAATTATGGTGATGAGAATAACCTGCATTATGATATCAAGGACCTCGAGTTTCCGCCGTCAATGGGTTTAAAAACTAGAGGACAATTTATTGAGATACCTAGTAAATGTTATTATAATTGTGCATATATTATTGGTCAT…
Rosa multiflora	Rm33	SLF11	SLF11_b_Rm33	ATGACAGAGTTTTGCAAGATACCAGAAGCCATGGGATTGCAAATCCTATCAAGGCTGCCACCTAAATCTCTGATGCGATTCAAGTGCGTTCATAAGTCGTGGCATACTCTGATGAAGGACCCCAACTTCGTGGCCAAGCATCTTTCCAATTCCATGCACGACAATTTCTGTAGAACTACTGGTGTCCTTTTCAAACGTGAAAACTTCAAGGATACTGGCACTGCCGAGAGGCAAAGCGAAAGTCTTTTGTCATTGATTAATTTCTGCAATGCTAATGGTGATGGTGAGCATGATATTCATTGTCTTGTCGAGGATGTTACGAAGGGGCAGTTTAGCGGGTTCGAAGTTCTAGAGTCTGCATGGATTATAGGGCATTGTCATGGGATTATCTGTCTAAGA…
Rosa multiflora	Rm33	SLF11	SLF11_a_Rm33	ATGACAGAGTTTTGCAAGATACCAGAAGCCATGGGATTGCAAATCCTATCAAGGCTGCCACCTAAATCTCTGATGCGATTCAAGTGCGTTCATAAGTCGTGGCATACTCTGATGAAGGACCCCAACTTCGTGGCCAAGCATCTTTCCAATTCCATGCACGACAATTTCTATAGAACTACTGGTGTCCTTTTCAAACGTGAAAACTTCAAGGATACTGGCACTGCCGAGAGGCAAAGCGAAAGTCTTTTGTCATTGATTAATTTCTGCAATGCTAATGGTGATGGTGAGCATGATATTCATTGTCTTGTCGAGGATGTTACGAAGGGTCAGTTTAGCGGGTTCGAAGTTCTAGAGTCTGCATGGATTATAGGGCATTGTCATGGGATTATCTGTCTAAGA…
Rosa multiflora	Rm33	SLF10	SLF10_Rm33	ATGATGCAATCTTCCAAATTGGCGGAAGAGATAGTCGTACAATTCATGTCGAGATTGCCTCCTAAAGCCTTGATGCGATTCAAATGTATTCGTAAGTCATGGTACAATCTAATAAATAGTCCAAGTTTTGTGGCTCAGAATCTTTCTTATTCCATGAACAACAAATTCACCTCTTCCACTTGCATCCTTTCCAAGCATACTGTCCTCAAGGACGGTAACATTACAGATAGGAATGAAATTCTTGATATCCTTACGTATGGAAACAATGATAAGCAGCAAATTTTACTGTCATTGCTTAACCTATGCAACGATCATAATGGTGATGATCAAGAGCTTTTTTCTGTTATTAAGGACAACTTTATTGTTCCTTTTCCTTTTGATAAATGTTCGTTGAGTTTA…
Rosa multiflora	Rm33	SLF1	SLF1_b_Rm33	ATGGCAGAGTGCAAATTGCCAAGAGCGATGGTGGTACAAATCTTTTTCAGACTGTCTCCGAAATCTCTAATGCGATTCAAGTGCATTCATAAGTCATGGAATTCTCTGATCAATAGTCACCATTTCGTAGCCAAGCATCTCCAGTTCCATAACAACCTATCCTCCTCCACTACCATCCTTCTGAGGCGTCCTGTAACCTGGAGAACCGAAACTAAGAATGAGGAAATCGTTTATTCTTTGCTTACTCTTCGCAATGAGAATAATGGCGATGAGGATAACCTAGATTATGACATCGAGGACATCCAATTTCCGCCTTCAATTGGTCTAAAAACTAGGGGACAATTTATTGAGAATCCTGGTCCAACTTATGATTGTGCAGATATTGTGGGTCATTGTGGT…
Rosa multiflora	Rm33	SLF1	SLF1_a_Rm33	ATGGCAGAATGCAAATTGCCAAGAGTGATGGTGGTCCAAATCTTATCCAGAATGCCTCCGAAATCTCTAATGCGATTCAAGTGCATTCATAAGTCATGGAATTCTCTGATCAATAGTCGCCATGTCGTAGCTAAGCATCTCCAGTTTCACAACAACCTATCCTCCTCCACTACCATCCTTCTAAGGCGTCCTGTGATCTGGAGAACCGAAACCAAGAATGAGGAAATCGTTTTTTCTTTGCTTACTCTTCGCAATGAAAATAATGGTGATGAGGATAACCTAGATTATGATATTGAGGACATCCAATTTCCGCCTTCAATTGGTCTAAAAACTAGGGCACAATTTATTGAGAATCCTGGTCCAACTTATGAATGTGCAGATATTGTGGGTCACTGTGGT…
Rosa multiflora	Rm33	FBX7	FBX7_Rm33	ATGGAAAATTCTTGCAAATTGTCCGAAGGGATGGTTGTGCAAATCCTGTCACGACTGCGTCCTAAATCTTTAATGCGATTCAGATGTGTTCGAAAGTTGTGGTTCACTATAATCAATAATCCTAGCTTTGTGGCCAAGAACCTTTCCAATTCCTCACACAACGAATTTGCTTCCTCCACTTGCATCCTTTTCAAGCGTACTATCTTCAAGGACAACAACATCAAAGATGAAGAAATTGATGATATACTTAGGGATGATTACAATAACAAGAAGCAAGTTTTATTATCGTCACTCAATCTCTGCAACAATATTAATGATGAAGGTAATGACCATTACCTTCATTATGTTGTCGAGGACCTTAATATTCCGCCGCATCTGAGTCTACCCCATATTCTAAGA…
Rosa rugosa	Genome database (Ref.5)	SLF9	S18_SLF9	ATGGGGAAGCTTTGCAAATTGTCAGAAGAGATGGTCGGGCAATTCCTTTCAAGATTGCCTCCTAAAGCATTGATGCGCTTCAAATGTATTCATAAGTCGTGGTACAATCTAATAACTTCCCCTAGCTTTATAGCCAAGAACCTTTCTAATTCCAAGAACAACAAGTTTGCGTCCACCACTAGAATCCTTTTCAAGCGTACTGTCCTCAAGGACATTAAGGATAAGAATGAAATATTTTATGTCCTTAGGGACAACAACAATGATAGGAGAGACATTTTCCTTTCTTTACTTGATCTTTGCAACGATAATGATGGTGATGACCAAAACCTTCATTCTGTTGTCGACGACCTTATTGTTCCACTTCCTTTTAGTATATGTCCCTTTAGTTTACAAATTGCA…
Rosa rugosa	Genome database (Ref.5)	SLF8	S18_SLF8	ATGGAAAATTTCAGCAAATTGTCAGAAGAGATGGTGGTGCGAATCCTATCACGATTGCCTCCTAAATCTCTGATTCGATTCAGATGCGTCCGTAAGTTGTGGTACAACGTAATCAATAGTCCTAACTTCGTAGCCAAGAACCTTACTACTTCCAAGCACAATAAGTTCAGTTCATCCACTTGCATTCTTGCCAAGCACACTGTCCTCAAGGACAGCAACATTAAGGATAGGAATGAAATTTTGGAAGTCCTCAGGGACAACAGCATAGAAACAAAGAAAATTTTACTCTCATTGTGTAACCTTTGCAACGACAACGATGGTGATGACCCTAATCTTAATTATGTAGTCGACGACTTCACCGTTCCGCTTCCTTTAGGTCTACTTCCATTTAGTCTAGAG…
Rosa rugosa	Genome database (Ref.5)	SLF7	S18_SLF7	ATGACAGAGATTTGCAAATTGCCGGAAGAGATGGCCATGCAGATCCTATCAAGACTGCCTCCCCAATCTCTTATGCGATTCAAGGGCGTCCACAAGTCCTGGTATACTATGATCAACAGTCCCAAATTTATAGCCAAACACCTTTCCAATTCCATGCATGCTCATTCCTCCAGTTGTGTCCTTTTCAAGCTATCGGTCCTCACGAACAACAACACAAGAGACAATGACGAGAATGAAACTGTATTCTCGTTGCTAACATATTGCAATGATGATGATGATCAGAAGGAGCATATCATTCATTATGTTGGCGATGATATTACGAAGAATCACTTTGCTGGGCTCAAGGCCAAGGATCTAGAATCTGTATGGATTATAGGCCATTGTGATGGAATTATATGC…
Rosa rugosa	Genome database (Ref.5)	SLF6	S18_SLF6	ATGGCCGAGCTTTCCAAATTTGCTGAAGAGATTATGGTGGAAATCTTGTCAAGGTTGCCTCCCAATTCTCTGATGCGGTTCGAGTGTGTCCGTAGGTCATGGAACGTTTTGATCAATAATCCCAACTTTGCAGCCAAACACCTTTCTTCTTCGAAGCGCAACGAGCTCTTATCATCCTCCACCACCATCCTTTTTAGGCGTTTTCTCATTGCAGACCTCAACCCTGACGAGATGGAAATGATATTGTCATTGTACAATTTTTGCAACGATACTTTTGATGGTTGCTTTCTTGAAGATATCCATTTTCCGCATTCCATGGGTTTAGAGTGCAGGCGGAAATTTCCCGAGGCGGGGTCTACTTTTGGAATTTCATGTTATTGTGATGGGATTATATGTCTA…
Rosa rugosa	Genome database (Ref.5)	SLF5	S18_SLF5	ATGGCTGAGCTGATTTGCAAAATGCCGGAAGAGATGACATTAAAATTTCTTTCGTGGCTGCCTCCCAAATCTCTGATGCGATTCAAGTGCATCCATAAGTCATGGTATGCTTTGATCAATAATCCCAAGTTCATAGACAAGCACCTCCACTTGTACAACAAAGACTCCTACACTTGCTTCCTTCTCAAGCGCTCCGTGGTTGCAAGAACCCAAACTATCAAAGAGGAGATCTTATTTTCATTCCTTTATGTTCCCAATGACAATGATGATGAAGACAGTCATCCTCATTGTGTTGTGGAGGACATCTATTTTCCGACTGCTATGGGTCTAAAGACTAAGGGGCACAATATTGTGCTCCCTGGGTCATATGGTGGTGAAACTATATACATTTTAGGTCAT…
Rosa rugosa	Genome database (Ref.5)	SLF4	S18_SLF4	ATGACAGAGTTTTCCAAATTTCCTGAAGAGATGGCCTTGCAAATCTTATCAAGGATGCCACCTAAATCTCTGATGCGATTCAAGTGTGTCCGTAAGTCATGGTATACATTGATCAAAAGTTCCAGCTTCGTATCCAAACACCTCTTTAATTCCTTGCAGAACAAACAATCCACATGCATCTTTTGCAAGCGTTACGTCTTCAGGGATATCGCCACTAAAGAAGTGGAATCTGTGATCTCATTGATTACTTTTTCCTATGTTGATGTTGGCGATAATGACCATGAGCATATCTCTCATTCGGTTATCCAAGACATTGATCTTCCACTTTCCATGAGTGGAGTACCGAAGAACCATGTCAATGAGCCTGAGCTTCTCGGAGCTGTATATATTACTGGGCAT…
Rosa rugosa	Genome database (Ref.5)	SLF3	S18_SLF3	ATGGTAGAGTTATGCAATATGTCCGAAGAGATAGTGGTGCAAATCCTATCAAGGACGCCTCCTAAATCTCTAATGCGATTCAAGTGTATCCACAAGTCATGGTATTCTATGATCAATGATCCACAATTTGCAGCCAAACATCTTCACTTTTACAACAATCCATCTTCCTCCACTGCGTTCCTCGTCAAGCGTCCTGTCATCCTCAGAAGTGAAACGAGCAATGAGAACGTCGTACTTTCATATCTTCGTCTAGAAAATTATAGTAATGGTGACGATGAAGACCTTCATTTTGTAGTTGAGGACCTCATTTTCCCACCTTTCAAGGGTTTAAAGACTAGGGGCCAATTTATTGAGCTCCCTGGACGTGATGATTCTGTGTATATCATTAGTCATTGTGAT…
Rosa rugosa	Genome database (Ref.5)	SLF11	S18_SLF11	ATGACAGAGTTTTGCAAGATACCAGAAGCCATGGGATTGCAAATCCTATCAAGGCTGCCACCTAAATCTCTGATGCGATTCAAGGGCGTTCATAAGTCGTGGCATACTCTGATGAAGGACCCCAACTTCGTGGCCAAGCATCTTTCCAATTCCATGCACGACAATTTCTATAGAACTACTGGTGTCCTTTTCAAACGTGAAAACTTCAAGGATACTGGCACTGCCGAGAGGCAAAGCGAAAGTCTTTTCTCATTGATTAATTTCTGCAATGCTAATGGTGATGGTGAGCATGATACTCATTGTCTTGTCGAGGATGTTACGAAGGGTCAGTTTAGTGCGTTCGAAGTTCTAGAGTCTGCATGGATTATAGGGCATTGTCATGGGATTATCTGTCTAAGA…
Rosa rugosa	Genome database (Ref.5)	SLF10	S18_SLF10	ATGATGCAATCTTCCAAATTGGCGGAAGAGATAGTCGTACAATTCATGTCGAGATTGCCTCCTAAAGCATTGATGCGATTCAAATGTATTCGTAAGTCATGGTACAATCTAATAAATAGTCCTAGTTTTGTGGCTCAGAATCTTTCTTATTCCATGAACAACAAATTCACCTCTTCCACTTGCATCCTTTCCAAGCATACTGTCCTCAAGGACAGTAACATTACAGATAGGAATGAAATTCTTGATATCCTTACGTATGGAAACAATGATAAGCAGCAAATTTTACTGTCATTGCTTAACCTATGCGACGATCATAATGGTGATGATCAAGAGCTTTTTTCTGTTATTAAGGACAACTTTATTGTTCCTTTTCCTTTTGATAAATGTTCGTTGAGTTTA…
Rosa rugosa	Genome database (Ref.5)	SLF1	S18_SLF1	ATGGCAGAGTGCAAATTGCCAAGAGTGATGGTGGTACAAATCTTATCAAGAATGCCTCCGAAATCTCTAATGCGATTCAAGTGCATTCATAAGTCATGGAATTCTATGATCAATAGTCGCCATGTCGTAGCTAAGCATCTCCAGTTTTACAACAACCTATCCTCCTCCACTACCATCCTTCTAAGGCGTCCTGTAATCTGGAGAACCGAAACTAAGAATGAGGAAATCGTTTTTTCTTTGCTTACTCTTCGCAATGAGAATAATGGTGATGAGGATAACCTGGATTATGACATCGAGGACATCCAGTTTCCGCCTTCAATTGGTCTAAAAACTAGGGCACAATTTATTGAGAATCCTGGTCCAACTTATGAATGTGCAGATATTGTGGGTCATTGTGGT…
Rosa rugosa	Genome database (Ref.5)	FBX9	S18_FBX9	ATGTCCAAATTGCCAGAAGAGATGCTGGTGCAAATCCTGTCGAGGCTGCCACCCAGATCTCTTATGCGATTCAAATGCATCCATATGTCATGGTATACTTTGATCAATAATCCCATCTTTGTGGACAAACACCTATTCGTTTCGAAGCACAACAAACTCTCTTCCTTCACCACCATCCTTTTCAAGCGCTATGTCCTTAGAAACAATAACACTGACCAAAAGAAAACGGTATTGTCATTATTCAATCTTTTCCATAATAATGATGATGGTGAGGGCCACCATCTTGATTCTGTTATGGAGGAACTCCATGTCCCACCTTCAATGCGTCTAAAGAGGATGAACGATCATTGTGGACTCGAGTTTTTGGAACTTTCAGGTCATTGTGATGGGATCATTTGT…
Rosa rugosa	Genome database (Ref.5)	FBX8	S18_FBX8	ATGGCAGAGGAGGGGGTGGTTCAAATCCTATCAAGGCTGCCTCCCAAATCTTTGATGCGATTTAAATGCGTCCGTAAGTCATGGTGTGCACTGGTCAATAATCCAGGATTCATATCCCAGCATCTCCACTCGTACAACAAATTTGCCTCCACTCCCATTCTTATCAAGCGTTCGGTCATTAGCCGGACCGAAAGTACCAGCGAGGAAGTTGTGTTTTCACTCCTCAATCTCAATCTTCATAATGATGATTATAACTGTCATCTTGAGGCTAACTGTCATTCTATTGTTGAGGACATTAATTTTCCAGCTTCTATGGGTCTAAAGACGAGGGGCCAATTTATTGAGCTTCCTATGCATCGTCCTCGTTCGTTTGATGAAGCTGTATATGTCATAGGTCAT…
Rosa rugosa	Genome database (Ref.5)	FBX5	S18_FBX5	ATGGCAGACCTCCATAAAATTCCGTTTGAACTATTGGTGCAAATCCTATCCAGGCTGCCACCTAAATCTGTAATGCGATTCAAGTGCATCCGTAAGTCATTCGATGCTCTGGTCAATAATCCCCAGTTCGCAGTGAAGCACCTCCACTATTACAATGAACGCTCCTCCTCTACTTGCATTCTTTTCAGGCGTACTGCCGAGCACAAGACCGAAAATGACAAGCAGCAAATTTACTTTTCATTCCTTCATCTTCGCTATGACAATGACGTTGATGATGGTGATGACCATAGCCTTCATTTCAGTTTGGAGGATATCCATTTTCCACTTTCTATGGGGTTAAAGGTTAGGGGGCCGTTTATTGAGCTCCCTGATATTAGTGGTACAGGTCTTCGTGATGAA…
Rosa rugosa	Genome database (Ref.5)	FBX4	S18_FBX4	ATGGCAGAGCTTTCCAAGTTTGCCGAAGAGATTATGGTGGAAATCCTGTCAAGGCTCCCTCCGAAATCTCTGATGCAATTCAAGTGCGTCCGTAAGTCATGGCAATGTTTGATCAATAACTCCGACTTCGCAGCCAAACACCTCTCTATTACCAAGAAAAACAAACATCCATCCTCCATTACAATAGTTTTCACCCGTCGTGTCCTTGAGGACATCAACTCTAGCAAGAAGAGAATTTTATTGTCGTTATTCGATGTTTCCCATTGTAATGATGGTGATGATGAACTTCATCCTATTGTCGAGGATATCCACAGTCCGGTATCTGCGGGTTTGGTAGATTGGCAACGTTTCCGTGTAAATATTTCAACTCATTGTGATGGAATACTATGTCTAACTGAT…
Rosa rugosa	Genome database (Ref.5)	FBX14	S18_FBX14	ATGGCAGGGTGCAAATTGCCAAATGCGATGGTGGTACAGATCTTTCATAGGCTGCCCCCAAAATCTCTAATGCGATTCAAGTGTATTCGTAAGTCATGGAATTCTCTGATCAATAGTCACCATTTCGTAGCCAAGCATCTCCACTTTCACAACAAACTATCCTCCTCCACTACCATCCTTCTAAGGCGTCCTGTAATCTGGAGAACCGAAACTAAGAACGAGGAAATCGTTTGTTCGTTGCTTACTCTTCGCAATGAGAATAATGGTGATGAGGATAACCTACATTATGACATCGAGGACATCCAATTTCCGCCTTCAATTGGTCTGAAAACTAGGGGACAATTTATTGAGAATCCTGGTCAAACTTATGATTGTGCAAATATTGTGGGTCATTGTGGT…
Rosa rugosa	Genome database (Ref.5)	FBX13	S18_FBX13	ATGGCAGAAGAAATGGTTGTGCAAATTCTATCAAGGCTGCCTCCCAAATCTTTAATGCGATTTAAATGCGTTCACAAGTCATGGTGTGCTATGGTCAATAATCCAGCTTTCGTAGCCAATCACCTCCACTTGTACAACAAATCCTCCTCCACTTCCATACTGATCAAGCGTCCTGTCATAAACAGAACCGAAATCATGGACGAGGAAGTTGTGTTTTCACTTCTTAATCTTCACAATGAAAATGATGATGAAGGTAACCTCCATGCTATTGTCGAGGACGTTAAATTTTCGGCTTTTATGGGTCTAAAGACAAGGGGCCAATTTATTGAGCTCCCTGTGCCTCTTCCTAGATCAGTAAATGGAGATATATATATTGTTGGTCATTGTGATGGGATCATT…
Rosa rugosa	Genome database (Ref.5)	FBX12	S18_FBX12	ATGAGGTTGAGAATGGCAGAGCTTTCCAAATTGCCACAAGAGATGAAGGTGCGAATCCTGTCAAGGCTGCCTCCAAAATCTCTTATGCGATTCAAATGCGTCCATAGATCCTGGCATGCTTGGATCAGTAGCCCCAATTTCGCAGCCAAACACGTCTCCGTTTCGAAGCACAACAAATTCTCCTCCACCACTACCATTCTTTTCAAACGTTATGTTCTTGACCTCAACACTGACAAGAGGGAAATGGTATTGTCATTGTTTGATCTTTGCCATGATAATAATTGTGTTGATGATGACGATCACCTTAATCCTTTAATGGAGGACCTCCATGTTCCGCAGTCTATGGGTCTAAAAAGGAGGGACATATGGACCGGGATCGAGTATATAGAAATTGCGTGT…
Rosa rugosa	Genome database (Ref.5)	FBX11	S18_FBX11	ATGAAAGCAAAAGTAACAGAGCTTAGCAAACTGTCAGAGGAGATGGTGGTGCCAATTCTATCAAGGTTGTCTCCCAAATCTCTGATGCGATTCAAGTGCGTACACAAGTCGTGGTATAATCTGATCAACAATCCCAGCTTCGTCGACAAGCACATCATGACCTGCAAGCGCAACAACCACTCCACATCCATCCTTTGCAAGCGTTTTATCCTCAGGGATGTCAGCACTGAAGAGAAGGAAATTGTATACTCATTGATTACGTTTTACAATGATAATTCTGGTGATGAGCATATAACTGTCGAGGACATTGATATTCCGATTTCTATGGGTATAACGACGAGAGGCCAATTCATTGGGGATGAGCTTCAAGGAGTATTACATATTGATAGAGGGCATTGT…
Rosa rugosa	Genome database (Ref.5)	FBX10	S18_FBX10	ATGTCTGAAGAGATTATGGTGTCAATCCTATCAATGTTGCCTCCCAAATCTGTGATGCGATTCAAATGCGTGCGTAAGTCATGGTATTCCTTGATCAACAATTCTAGCTTCATCGCAAAGCACCTTTCTAATACCATGTGCAATAAACACTCTACATCCATCATTTGCAAGCGTTGCGTCCTCAGGGATATCAACACCGATGAGAAGGAAGTTGTATGCTCATTGATTTCTCTTTCCAGTAATACCAATAACGATGAGCATCACATTCATTCTGCAGTCGAGGACATTCACATTCCGATTTCTTTTGGTGTAACCACAAGGGGCCAGTTCAAGGGGGATGAAGTTCTATTAGCTGTATCTATTATAGGGCATTGTGATGGAATTATTTGTCTAGTAGCT…
Rosa rugosa	Rg46	SLF9	SLF9_b_Rg46	ATGGGGAAGCTTTGCAAATTGTCAGAAGAGATGGTCGGGCAATTCCTTTCAAGATTGCCTCCTAAAGCATTGATGCGCTTCAAATGTATTCATAAGTCGTGGTACAATCTAATAACTTCCCCTAGCTTTATAGCCAAGAACCTTTCTAATTCCAAGAACAACAAGTTTGCGTCCACCACTAGAATCCTTTTCAAGCGTACTGTCCTCAAGGACATTAAGGATAAGAATGAAATATTTTATGTCCTTAGGGACAACAACAATGATAGGAGAGACATTTTCCTTTCTTTACTTGATCTTTGCAACGATAATGATGGTGATGACCAAAACCTTCATTCTGTTGTCGACGACCTTATTGTTCCACTTCCTTTTAGTATATGTCCCTTTAGTTTACAAATTGCA…
Rosa rugosa	Rg46	SLF9	SLF9_a_Rg46	ATGGGGAAGCTTTGCAAATTGTCAGAAGAGATGGTCGGGCAATTCCTTTCAAGATTGCCTCCTAAAGCATTGATGCGCTTCAAATGTATTCATAAGTCGTGGTACAATCTAATAACTTCCCCTAGCTTTATAGCCAAGAACCTTTCTAATTCCAAGAACAACAAGTTTGCGTCCACCACTAGAATCCTTTTCAAGCGTACTGTCCTCAAGGACATTAAGGATAAGAATGAAATATTTTATGTCCTTAGGGACAACAACAATGATAGGAGAGACATTTTCCTTTCTTTACTTGATCTTTGCAACGATAATGATGGTGATGACCAAAACCTTCATTCTGTTGTCGACGACCTTATTGTTCCACTTCCTTTTAGTATATGTCCCTTTAGTTTACAAATTGCA…
Rosa rugosa	Rg46	SLF8	SLF8_b_Rg46	ATGGAAAATTTCAGCAAATTGTCAGAAGAGATGGTCGTGCGAATCCTATCACGATTGCCTCCTAAATCTCTGATTCGATTCAGATGCGTCCGTAAGTTGTGGTACAATGTAATCAATAGTCCTAACTTCGTAGCCAAGAACCTTACTACTTCCAAGCACAATAAGTTCAGTTCATCCACTTGCATTCTTGCCAAGCATACTGTCCTCAAGGACAGCAACATTAAGGATAGGAATGAAATTTTGGAAGTCCTCAGGGACAACAGCATAGAAACAAAGAAAATTTTACTCTCATTGTGTAACCTTTGCAACGACAACGATGGTGATGACCCTAATCTTAATTATGTAGTCGACGACTTCACCGTTCCGCTTCCTTTAGGTCTACTTCCATTTAGTCTAGAG…
Rosa rugosa	Rg46	SLF8	SLF8_a_Rg46	ATGGAAAATTTCAGCAAATTGTCAGAAGAGATGGTGGTGCGAATCCTATCACGATTGCCTCCTAAATCTCTGATTCGATTCAGATGCGTCCGTAAGTTGTGGTACAACGTAATCAATAGTCCTAACTTCGTAGCCAAGAACCTTACTACTTCCAAGCACAATAAGTTCAGTTCATCCACTTGCATTCTTGCCAAGCACACTGTCCTCAAGGACAGCAACATTAAGGATAGGAATGAAATTTTGGAAGTCCTCAGGGACAACAGCATAGAAACAAAGAAAATTTTACTCTCATTGTGTAACCTTTGCAACGACAACGATGGTGATGACCCTAATCTTAATTATGTAGTCGACGACTTCACCGTTCCGCTTCCTTTAGGTCTACTTCCATTTAGTCTAGAG…
Rosa rugosa	Rg46	SLF7	SLF7_b_Rg46	ATGACAGAGTTTTGCAAATTGCCGGAAGAGATGGCCATGCAAATCCTATCAAGACTGCCTCCCCAATCTCTTATGCGATTCAAGGGCGTCCACAAATCCTGGTATACTATGATCAACAATCCCACATTCATAGCCAAACACCTTTCCAATTCCATGCATAACCATTCCTCCACTTGTGTCCTTTCCAAGCTATCGGTCCTCAAGAACAACAACACAAGAGACAATGAAGAGAAGGAAACTGTGTTCTCGTTGCTTACATTTTTCAATGATGATGATGACCAGAAGGAGCATATCATTCATTATGTTGGCAATGATATTACGAAGAATCACTTTGTTGGGCTGAAGGCCAAGGATCTAGAATCTGTATGGATTATAGGCCATTGTGATGGAATTATTTGC…
Rosa rugosa	Rg46	SLF7	SLF7_a_Rg46	ATGACAGAGATTTGCAAATTGCCGGAAGAGATGGCCATGCAGATCCTATCAAGACTGCCTCCCCAATCTCTTATGCGATTCAAGGGCGTCCACAAGTCCTGGTATACTATGATCAACAGTCCCAAATTTATAGCCAAACACCTTTCCAATTCCATGCATGCTCATTCCTCCAGTTGTGTCCTTTTCAAGCTATCGGTCCTCACGAACAACAACACAAGAGACAATGACGAGAATGAAACTGTATTCTCGTTGCTAACATATTGCAATGATGATGATGATCAGAAGGAGCATATCATTCATTATGTTGGCGATGATATTACGAAGAATCACTTTGCTGGGCTCAAGGCCAAGGATCTAGAATCTGTATGGATTATAGGCCATTGTGATGGAATTATATGC…
Rosa rugosa	Rg46	SLF6	SLF6_Rg46	ATGGCCGAGCTTTCCAAATTTGCTGAAGAGATTATGGTGGAAATCTTGTCAAGGTTGCCTCCCAATTCTCTGATGCGGTTCGAGTGTGTCCGTAGGTCATGGAACGTTTTGATCAATAATCCCAACTTTGCAGCCAAACACCTTTCTTCTTCGAAGCGCAACGAGCTCTTATCATCCTCCACCACCATCCTTTTTAGGCGTTTTCTCATTGCAGACCTCAACCCTGACGAGATGGAAATGATATTGTCATTGTACAATTTTTGCAACGATACTTTTGATGGTTGCTTTCTTGAAGATATCCATTTTCCGCATTCCATGGGTTTAGAGTGCAGGCGGAAATTTCCCGAGGCGGGGTCTACTTTTGGAATTTCATGTTATTGTGATGGGATTATATGTCTA…
Rosa rugosa	Rg46	SLF5	SLF5_b_Rg46	ATGGCTGAGCTGATTTGCAAAATGCCGGAAGAGATGACATTAAAATTTCTTTCGTGGCTGCCTCCCAAATCTCTGATGCGATTCAAGTGCATCCATAAGTCATGGTATGCTTTGATCAATAATCCCAAGTTCATAGACAAGCACCTCCACTTGTACAACAAAGACTCCTACACTTGCTTCCTTCTCAAGCGCTCCGTGGTTGCAAGAACCCAAACTATCAAAGAGGAGATCTTATTTTCATTCCTTTATGTTCCCAATGACAATGATGATGAAGACAGTCATCCTCATTGTGTTGTGGAGGACATCTATTTTCCGACTGCTATGGGTCTAAAGACTAAGGGGCACAATATTGAGCTCCCTGGGTCATATGGTGGTGAAACTATATACATTTTAGGTCAT…
Rosa rugosa	Rg46	SLF5	SLF5_a_Rg46	ATGGCTGAGCTAATTTGCAAAATGCCGGAAGAGATGACATTACAATTTCTTTCGAGGCTGCCTCCCAAATCTCTGATGCGATTCAAGTGCATCCATAAGCCATGGTATGCTTTGATCAATAATCCCAAGTTCATAGACAAGCACCTCCACTTGTACAACAAAGACTCCTACACTTGCTTCCTTCTCAAGCGCTCCGTGGTTGCAAGAACCCAAACTATCAAAGAGGAGATCTTATTTTCATTCCTTTATGTTCCCAATGACAATGATGATGAAGACAGTCATCCTCATTGTGTTGTGGAGGACATCTATTTTCCGACTGCTATGGGTCTAAAGACTAAGGGGCACAATATTGAGCTCCCTGGGTCATATGGCGGTGAAACTATATACATTTTAGGTCAT…
Rosa rugosa	Rg46	SLF4	SLF4_c_Rg46	ATGACAGAGTTTTGCAAAGATGTAGAAGAGATGTGGTTACAAATCCTACCAAGGCTGCCACCTAGATCTCTGATACGATTCAAGAGCGTGCATAAATCGTGGTATACTTTGATCAACAATCCTGTTTTTGTAGCCAAACACCTCTCTAATTCCTTGCACAATAAACAGTCCACATGCATCTTCTGCAAGCGTTACATCTTCAGGGATATCGCCAGTAAAGATGTGGAGTCTGTGATCTCATTGATTACTTTTTCATATGATGATGTTGGCGATAATGACCATGAGCATATCTATCATTCGGTTGTCCAAGACATCGATCTTCCACTTTCTATGAGTGAAATACCGAAGAACCGTTTCAATGAGCCTGAGCTTCTCGGAGCTGTATATATTGTAGGGCAT…
Rosa rugosa	Rg46	SLF4	SLF4_b_Rg46	ATGACAGAGTTTTCCAAATTTCCTGAAGAGATGGCCTTGCAAATCTTATCAAGGATGCCACCTAAATCTCTGATGCGATTCAAGTGTGTCCGTAAGTCATGGTATACATTGATCAAAAGTTCCAGCTTCGTATCCAAACACCTCTTTAATTCCTTGCAGAACAAACAATCCACATGCATCTTTTGCAAGCGTTACGTCTTCAGGGATATCGCCACTAAAGAAGTGGAATCTGTGATCTCATTGATTACTTTTTCCTATGTTGATGTTGGCGATAATGACCATGAGCATATCTCTCATTCGGTTATCCAAGACATTGATCTTCCACTTTCCATGAGTGGAGTACCGAAGAACCATGTCAATGAGCCTGAGCTTCTCGGAGCTGTATATATTACTGGGCAT…
Rosa rugosa	Rg46	SLF4	SLF4_a_Rg46	ATGACAGAATTTTCCAAATTTCCTGAAGAGATGGCCTTGCAAATCTTATCAAGGATGCCACCTAAATCTCTAATGCGATTCAAGTGTGTCCGTAAGTCATGGTATACATTGATCAACAGTCCCAGCTTCGTAGACAAACACCTCTCTAATTCCTTGCACAACAAACAGTCCACATGCATCTTTTGCAAGCGTTACATCTTCAGGGATATCGCCACTAAAGATGTGAAATCTGTATGCTCATTGATTACTTTTTCCTATGATGATGTTGGCGACAATAACCATGAGCATATCTCTCATTCGTTTATCCAAGACATCGATTTTCCACTTTCTATGAGTGGAGTACCGAGGAATTATTTCAACGAGCCTGAGCTTCTCGGAGCTGTATATATTGTAGGGCAT…
Rosa rugosa	Rg46	SLF3	SLF3_Rg46	ATGGTAGAGTTATGCAATATGTCCGAAGAGATAGTGGTGCAAATCCTATCAAGGACGCCTCCTAAATCTCTAATGCGATTCAAGTGTATCCACAAGTCATGGTATTCTATGATCAATGATCCACAATTTGCAGCCAAACATCTTCACTTTTACAACAATCCATCTTCCTCCACTGCGTTCCTCGTCAAGCGTCCTGTCATCCTCAGAAGTGAAACGAGCAATGAGAACGTCGTACTTTCATATCTTCGTCTAGAAAATTATAGTAATGGTGACGATGAAGACCTTCATTTTGTAGTTGAGGACCTCATTTTCCCACCTTTCAAGGGTTTAAAGACTAGGGGCCAATTTATTGAGCTCCCTGGACGTGATGATTCTGTGTATATCATTAGTCATTGTGAT…
Rosa rugosa	Rg46	SLF2	SLF2_Rg46	ATGGCAGAGTTCTGCAAAATGCCAGAAGAGATGATAGTGCCAATCCTATCACGATTTCTTCCGAAATCTTTAATGCGATTCAAGTGCGTCCACAAGTCATGGCGTTATCTGATCAATAGTCCCCAGTTCATATCGAAGCATCTCCACTTTCACAACAACCTGTCTTCCTCCACTACCATCCTCTTAAAGCGTCCTGTAATGCGCAGAACTGATACTGAGAATGAGGAAATTGTTTGTTCGTTCCTTAATCTTCGCAATGCAAATGATGGTGATGAGGATAACCTGCATTATGATATCAAGGACCTCGAGTTTCCGCCCTCAATGGGTTTAAAAACTAGAGGACAATTTATTGAGATACCTAATAAATGTTATTATAATTGTGCATATATTATTGGTCAT…
Rosa rugosa	Rg46	SLF11	SLF11_Rg46	ATGACAGAGTTTTGCAAGATACCAGAAGCCATGGGATTGCAAATCCTATCAAGGCTGCCACCTAAATCTCTGATGCGATTCAAGGGCGTTCATAAGTCGTGGCATACTCTGATGAAGGACCCCAACTTCGTGGCCAAGCATCTTTCCAATTCCATGCACGACAATTTCTATAGAACTACTGGTGTCCTTTTCAAACGTGAAAACTTCAAGGATACTGGCACTGCCGAGAGGCAAAGCGAAAGTCTTTTCTCATTGATTAATTTCTGCAATGCTAATGGTGATGGTGAGCATGATACTCATTGTCTTGTCGAGGATGTTACGAAGGGTCAGTTTAGTGCGTTCGAAGTTCTAGAGTCTGCATGGATTATAGGGCATTGTCATGGGATTATCTGTCTAAGA…
Rosa rugosa	Rg46	SLF10	SLF10_b_Rg46	ATGATGCAATCTTCCAAATTGGCGGAAGAGATAGTCGTACAATTCATGTCGAGATTGCCTCCTAAAGCATTGATGCGATTCAAATGTATTCGCAAGTCATGGTACAATCTAATAAATAGTCCAAGTTTTGTGGCTCAGAATCTTTCTTATTCCATGAACAACAAATTCACCTCTTCCACTTGCATCCTTTCCAAGCATACTGTCCTCAAGGACAGTAACATTACAGATAGGAATGAAATTCTTGATATCCTTACGTATGGAAACAATGATAAGCAGCAAATTTTACTGTCATTGCTTAACCTATGCGACGATCATAATGGTGATGATCAAGAGCTTTTTTCTGTTATTAAGGACAACTTTATTGTTCCTTTTCCTTTTGATAAATGTTCGTTGAGTTTA…
Rosa rugosa	Rg46	SLF10	SLF10_a_Rg46	ATGATGCAATCTTCCAAATTGGCGGAAGAGATAGTCGTACAATTCATGTCGAGATTGCCTCCTAAAGCATTGATGCGATTCAAATGTATTCGTAAGTCATGGTACAATCTAATAAATAGTCCTAGTTTTGTGGCTCAGAATCTTTCTTATTCCATGAACAACAAATTCACCTCTTCCACTTGCATCCTTTCCAAGCATACTGTCCTCAAGGACAGTAACATTACAGATAGGAATGAAATTCTTGATATCCTTACGTATGGAAACAATGATAAGCAGCAAATTTTACTGTCATTGCTTAACCTATGCGACGATCATAATGGTGATGATCAAGAGCTTTTTTCTGTTATTAAGGACAACTTTATTGTTCCTTTTCCTTTTGATAAATGTTCGTTGAGTTTA…
Rosa rugosa	Rg46	SLF1	SLF1_b_Rg46	ATGGCAGAGTGCAAATTGCCAAGAGTGATGGTGGTACAAATCTTATCCAGAATGCCTCCAAAATCTCTAATGCGATTCAAGTGCATTCATAAGTCATGGAATTCTCTGATCAATAGTCGCCATGTCGTAGCTAAGCATCTCCAGTTTCACAACAACCTATCCTCTTCCACTACCATCCTTCTAAGGCGTCCTGTAATCTGGAGAACCGAAACGAAGAATGAGGAAATCGTTTTTTCTTTGCTTACTCTTCGCAATGAGAATAATGGTGATGAGGATAACCTAGATTATGACATCGAGGACATCCAGTTTCCGCCTTCAATTGGTCTAAAAACTAGGGCACAATTTATTGAGAATCCTGGTCCAACTTATGAATGTGCAGATATTGTGGGTCATTGTGGT…
Rosa rugosa	Rg46	SLF1	SLF1_a_Rg46	ATGGCAGAGTGCAAATTGCCAAGAGTGATGGTGGTACAAATCTTATCAAGAATGCCTCCGAAATCTCTAATGCGATTCAAGTGCATTCATAAGTCATGGAATTCTATGATCAATAGTCGCCATGTCGTAGCTAAGCATCTCCAGTTTTACAACAACCTATCCTCCTCCACTACCATCCTTCTAAGGCGTCCTGTAATCTGGAGAACCGAAACTAAGAATGAGGAAATCGTTTTTTCTTTGCTTACTCTTCGCAATGAGAATAATGGTGATGAGGATAACCTGGATTATGACATCGAGGACATCCAGTTTCCGCCTTCAATTGGTCTAAAAACTAGGGCACAATTTATTGAGAATCCTGGTCCAACTTATGAATGTGCAGATATTGTGGGTCATTGTGGT…
Rosa rugosa	Rg46	FBX9	FBX9_b_Rg46	ATGTCCAAATTGCCAGAAGAGATGCTGGTGCAAATCCTGTCGAGGCTGCCACCCAGATCTCTTATGCGATTCAAATGCATCCATATGTCATGGTATACTTTGATCAATAATCCCATCTTTGTGGACAAACACCTATTCGTTTCGAAGCACAACAAACTCTCTTCCTTCACCACCATCCTTTTCAAGCGCTATGTCCTTAGAAACAATAACACTGACCAAAAGAAAACGGTATTGTCATTATTCAATCTTTTCCATAATAATGATGATGGTAAGGGCCACCATCTTGATTCTGTTATGGAGGAACTCCATGTCCCACCTTCAATGCGTCTAAAGAGGATGAACGATCATTGTGGACTCGAGTTTTTGGAACTTTCAGGTCATTGTGATGGGATCATTTGT…
Rosa rugosa	Rg46	FBX9	FBX9_a_Rg46	ATGTCCAAATTGCCAGAAGAGATGCTGGTGCAAATCCTGTCGAGGCTGCCACCCAGATCTCTTATGCGATTCAAATGCATCCATATGTCATGGTATACTTTGATCAATAATCCCATCTTTGTGGACAAACACCTATTCGTTTCGAAGCACAACAAACTCTCTTCCTTCACCACCATCCTTTTCAAGCGCTATGTCCTTAGAAACAATAACACTGACCAAAAGAAAACGGTATTGTCATTATTCAATCTTTTCCATAATAATGATGATGGTAAGGGCCACCATCTTGATTCTGTTATGGAGGAACTCCATGTCCCACCTTCAATGCGTCTAAAGAGGATGAACGATCATTGTGGACTCGAGTTTTTGGAACTTTCAGGTCATTGTGATGGGATCATTTGT…
Rosa rugosa	Rg46	FBX8	FBX8_b_Rg46	ATGGCAGAAGAGGTGGTGGTTCAAATCCTATCGAGGCTACCTCCCAAATCTTTGATGCGATTTAAATGCGTTGGTAAGTCATGGTGTGCACTGGTCAATAATCCAGGATTCATATCCCAGCATCTCCACTTGTACAACAAATTTTACTCCACTCCCATTCTTATCAAGCGTACGGTCATTAGCCGGACCGAAAGTACCAGCGAGGAAGTTGTGTTTTCACTCCTCAATCTTCATAATGATGATTATAACTGTCATCTTGAGGCTAACTGTCATTCTATTGTTGAGGACATCAATTTTCCAGCTTCTATGGGTCTAAAGACGAGGGGCCAATTTATTGAGCTTCCTATGCCTCGTCCTCGTTCGTTTGATGAAGCTATATATGTTATAGGTCATTGTGAT…
Rosa rugosa	Rg46	FBX8	FBX8_a_Rg46	ATGGCAGAAGAGGTGGTGGTTCAAATCCTATCGAGGCTACCTCCCAAATCTTTGATGCGATTTAAATGCGTTGGTAAGTCATGGTGTGCACTGGTCAATAATCCAGGATTCATATCCCAGCATCTCCACTCGTACAACAAATTTGCCTCCACTCCCATTCTTATCAAGCGTTCGGTCATTAGCCGGACCGAAAGTACCAGCGAGGAAGTTGTGTTTTCACTCCTCAATCTTCATAATGATGATTATAACTGTCATCTTGAGGCTAACTGTCATTCTATTGTTGAGGACATTAATTTTCCAGCTTCTATGGGTCTAAAGACGAGGGGCCAATTTATTGAGCTTCCTATGCATCGTCCTCGTTCGTTTGATGAAGCTGTATATGTCATAGGTCATTGTGAT…
Rosa rugosa	Rg46	FBX5	FBX5_b_Rg46	ATGGCAGACCTCCATAAAATTCCGTTTGAACTATTGGTGCAAATCCTATCCAGGCTGCCACCTAAATCTGTAATGCGATTCAAGTGCATCCGTAAGTCATTCGATGCTCTGGTCAATAATCCCCAGTTCGCAGTGAAGCACCTCCACTATTACAATGAACGCTCCTCCTCTACTTGCATTCTTTTCAGGCGTACTGCCGAGCACAAGACCGAAAATGACAAGCAGCAAATTTACTTTTCATTCCTTCATCTTCGCTATGACAATGACGTTGATGATGGTGATGACCATAGCCTTCATTTCAGTTTGGAGGATATCCATTTTCCACTTTCTATGGGGTTAAAGGTTAGGGGGCCGTTTATTGAGCTCCCTGATATTAGTGGTACAGGTCTTCGTGATGAA…
Rosa rugosa	Rg46	FBX5	FBX5_a_Rg46	ATGGCAGACCTCCATAAAATTCCGTTTGAACTATTGGTGCAAATCCTATCCAGGCTGCCACCTAAATCTCTAATGCGATTCAAGTGCATCCGTAAGTCATTCGATGCTCTGGTCAATAATCCCCAGTTCGCAGTGAAGCACCTCCACTATTACAATGAACGCTCCTCCTCTACTTGCATTCTTTTCAGGCGAACTGCCGAGCACAAGACCGAAAATGACAAGCAGCAAATTTACTTTTCATTCCTTCATCTTTGCTATGACAGTGACGTTGATGATGGTGATGACCATAGCCTTCATTTCAGTTTGGAGGATATCTATTTTCCACTTTCTATGGGGTTAAAGGTTAGGGGGCCGTTTATTGAGCTCCCTGATATTAGTGGTTCAGGTCTTCGTGATGAA…
Rosa rugosa	Rg46	FBX4	FBX4_b_Rg46	ATGGCAGAGCTTTCCAAGTTTGCCGAAGAGATTATGGTGGAAATCCTGTCAAGGCTCCCTCCGAAATCTCTGATGCGATTCAAGTGCGTCCGTAAGTCATGGCAATGTTTGATCAATAACTCCGACTTCGCAGCCAAACACCTCTCTATTACCAAGAACAACAAACATCCATCCTCCATTACAATAGTTTTCACCCGTCGTGTCCTTGAGGACATCAACTCTAGCAAGAAGAGAATTTTATTGTCGTTATTCGATGTTTCCCATTGTAATGATGGTGATGATGAACTTCATCCTATTGTCGAGGATATCCACAGTCCGGTATCTGCGGGTTTGGTAGATTGGCAACGTTTCCGTGTAAATATTTCAACTCATTGTGATGGAATACTATGTCTAACTGAT…
Rosa rugosa	Rg46	FBX4	FBX4_a_Rg46	ATGGCAGAGCTTTCCAAGTTTGCCGAAGAGATTATGGTGGAAATCCTGTCAAGGCTCCCTCCGAAATCTCTGATGCAATTCAAGTGCGTCCGTAAGTCATGGCAATGTTTGATCAATAACTCCGACTTCGCAGCCAAACACCTCTCTATTACCAAGAAAAACAAACATCCATCCTCCATTACAATAGTTTTCACCCGTCGTGTCCTTGAGGACATCAACTCTAGCAAGAAGAGAATTTTATTGTCGTTATTCGATGTTTCCCATTGTAATGATGGTGATGATGAACTTCATCCTATTGTCGAGGATATCCACAGTCCGGTATCTGCGGGTTTGGTAGATTGGCAACGTTTCCGTGTAAATATTTCAACTCATTGTGATGGAATACTATGTCTAACTGAT…
Rosa rugosa	Rg46	FBX14	FBX14_Rg46	ATGGCAGGGTGCAAATTGCCAAATGCGATGGTGGTACAGATCTTTCATAGGCTGCCCCCAAAATCTCTAATGCGATTCAAGTGTATTCGTAAGTCATGGAATTCTCTGATCAATAGTCACCATTTCGTAGCCAAGCATCTCCACTTTCACAACAAACTATCCTCCTCCACTACCATCCTTCTAAGGCGTCCTGTAATCTGGAGAACCGAAACTAAGAACGAGGAAATCGTTTGTTCGTTGCTTACTCTTCGCAATGAGAATAATGGTGATGAGGATAACCTACATTATGACATCGAGGACATCCAATTTCCGCCTTCAATTGGTCTGAAAACTAGGGGACAATTTATTGAGAATCCTGGTCAAACTTATGATTGTGCAAATATTGTGGGTCATTGTGGT…
Rosa rugosa	Rg46	FBX13	FBX13_Rg46	ATGGCAGAAGAAATGGTTGTGCAAATTCTATCAAGGCTGCCTCCCAAATCTTTAATGCGATTTAAATGCGTTCACAAGTCATGGTGTGCTATGGTCAATAATCCAGCTTTCGTAGCCAATCACCTCCACTTGTACAACAAATCCTCCTCCACTTCCATACTGATCAAGCGTCCTGTCATAAACAGAACCGAAATCATGGACGAGGAAGTTGTGTTTTCACTTCTTAATCTTCACAATGAAAATGATGATGAAGGTAACCTCCATGCTATTGTCGAGGACGTTAAATTTTCGGCTTTTATGGGTCTAAAGACAAGGGGCCAATTTATTGAGCTCCCTGTGCCTCTTCCTAGATCAGTAAATGGAGATATATATATTGTTGGTCATTGTGATGGGATCATT…
Rosa rugosa	Rg46	FBX12	FBX12_Rg46	ATGAGGTTGAGAATGGCAGAGCTTTCCAAATTGCCACAAGAGATGAAGGTGCGAATCCTGTCAAGGCTGCCTCCAAAATCTCTTATGCGATTCAAATGCGTCCATAGATCCTGGCATGCTTGGATCAGTAGCCCCAATTTCGCAGCCAAACACGTCTCCGTTTCGAAGCACAACAAATTCTCCTCCACCACTACCATTCTTTTCAAACGTTATGTTCTTGACCTCAACACTGACAAGAGGGAAATGGTATTGTCATTGTTTGATCTTTGCCATGATAATAATTGTGTTGATGATGACGATCACCTTAATCCTTTAATGGAGGACCTCCATGTTCCGCAGTCTATGGGTCTAAAAAGGAGGGACATATGGACCGGGATCGAGTATATAGAAATTGCGTGT…
Rosa rugosa	Rg46	FBX11	FBX11_b_Rg46	ATGAAAGCAAAAGTAACAGAGCTTAGCAAACTGTCAGAGGAGATGGTGGTGCCAATTCTATCAAGGTTGTCTCCCAAATCTCTGATGCGATTCAAGTGCGTACACAAGTCGTGGTATAATCTGATCAACAATCCCAGCTTTGTAGACAAGCACATCATGACCTGCAAGCGCAACAACCACTCCACATCCATCCTTTGCAAGCGTTTTATCCTCAGGGATGTCAGCACTGAAGAGAAGGAAATTGTATACTCATTGATTACTTTTTACAATGATAATTCTGGTGATGAGCATATCACTGTCGAGGACATTGATATTCCGATTTCTATGGGTATAACGACGAGAGGCCAATTCATTGGGGATGAGCTTCAAGGAGTATTACATATTGATAGAGGGCATTGT…
Rosa rugosa	Rg46	FBX11	FBX11_a_Rg46	ATGAAAGCAAAAGTAACAGAGCTTAGCAAACTGTCAGAGGAGATGGTGGTGCCAATTCTATCAAGGTTGTCTCCCAAATCTCTGATGCGATTCAAGTGCGTACACAAGTCGTGGTATAATCTGATCAACAATCCCAGCTTCGTCGACAAGCACATCATGACCTGCAAGCGCAACAACCACTCCACATCCATCCTTTGCAAGCGTTTTATCCTCAGGGATGTCAGCACTGAAGAGAAGGAAATTGTATACTCATTGATTACGTTTTACAATGATAATTCTGGTGATGAGCATATAACTGTCGAGGACATTGATATTCCGATTTCTATGGGTATAACGACGAGAGGCCAATTCATTGGGGATGAGCTTCAAGGAGTATTACATATTGATAGAGGGCATTGT…
Rosa rugosa	Rg46	FBX10	FBX10_b_Rg46	ATGTCTGAAGAGATTATGGTGTCAATCCTATCAATGTTGCCTCCCAAATCTGTGATGCGATTCAAATGCGTGCGTAAGTCATGGTATTCCTTGATCAACAATTCTAGCTTCATAGCAAAGCACCTTTCTAATACCATGTGCAATAAACACTCTACATCCATCCTTTGCAAGCGTTGCGTCCTCAGGGATATCAACACCGATGAGAAGGAAGTTGTATGCTCATTGATTTCTCTTTCCAGTAATAGCAATAACGATGAGCATCACATTCATTCTGCAGTCGAGGACATTCACATTCCGCTTTCTTTTGGTGTAACCACAAGGGGCCAGTTCAAGGGGGATGAAGTTCTATTAGCTGTATCTATTATAGGGCATTGTGATGGAATTATTTGTCTAGTAGCT…
Rosa rugosa	Rg46	FBX10	FBX10_a_Rg46	ATGTCTGAAGAGATTATGGTGTCAATCCTATCAATGTTGCCTCCCAAATCTGTGATGCGATTCAAATGCGTGCGTAAGTCATGGTATTCCTTGATCAACAATTCTAGCTTCATCGCAAAGCACCTTTCTAATACCATGTGCAATAAACACTCTACATCCATCATTTGCAAGCGTTGCGTCCTCAGGGATATCAACACCGATGAGAAGGAAGTTGTATGCTCATTGATTTCTCTTTCCAGTAATACCAATAACGATGAGCATCACATTCATTCTGCAGTCGAGGACATTCACATTCCGATTTCTTTTGGTGTAACCACAAGGGGCCAGTTCAAGGGGGATGAAGTTCTATTAGCTGTATCTATTATAGGGCATTGTGATGGAATTATTTGTCTAGTAGCT…
Rosa rugosa	Genome database (Ref.6)	FBX4	S20_FBX4	ATGGCAGAGCTTTCCAAGTTTGCCGAAGAGATTATGGTGGAAATCCTGTCAAGGCTCCCTCCAAAATCTCTGATGCGATTCAAGTGCGTCCGTAAATCCTGGCAATGTTTGATCAATAACTCCGACTTCGCAGCCAGACACCTCTCCATTACCAAGAACAACAAACATCCATCCTCCATTACAATAGCTTTCACCCGTCGTGTCCTTGAAGACATCAACTCTAGCAAGAAGAGAATTTTATTGTCGTTATTCGATGTTTCCCATTGTAATGATGGTGATGATGAACTTGATCCTATTGTCGAGGATATCCACAGTCCGGTATCTGCCGGTTTGGTAGATTGGCAACGTTTCCGTGTAAATATTTCAACTCACTGTGATGGAATACTATGTCTAACTGAT…
Rosa rugosa	Genome database (Ref.6)	FBX15	S20_FBX15	ATGGTGAAGTGTTGCAAAATGCCAAAGGAGATGATGGTGCATGTCCTATCAAGATTGCCTCCCAAATCGCTGGTCCGATTCAAGTGCGTCCATAAATCATGGTCTGCTCTGATCAACAATTCTTCGTTTGTAGGCAAGCACCTCCAGTTGTACAACCAACTTTGCTCCTCCACTAGCATCTTTCTCAAGCGTTCTGTCAAAAGTAGAACCGGAACTAACAATGAGGAAATTCTACTTTCATTCTTTAATCTTCGCAAGGATAACGGTGACGATGATGACCTTAATCCTATTGTGGAGGACTTTCATTTGCCGCCTTCTATAGGAATACTTGGTAAAGGACCATTTATTGAGGTAGAACCTGGTGAATCTATATATATAGTAGGTCATTGTGAGGGGATC…
Rosa rugosa	Genome database (Ref.6)	SLF10	S20_SLF10	ATGATGCAATCTTCCAAATTGGCGGAAGAGATAGTCGTACAATTCATGTCGAGATTGCCTCCTAAAGCATTGATGCGATTCAAATGTATTCGTAAGTCATGGTACAATCTAATAAATAGTCCTAGTTTTGTGGCTCAGAATCTTTCTTATTCCATGAACAACAAATTCACCTCTTCCACTTGCATCCTTTCCAAGCATACTGTCCTCAAGGACAGTAACATTACAGATAGGAATGAAATTCTTGATATCCTTACGTATGGAAACAATGATAAGCAGCAAATTTTACTGTCATTGCTTAACCTATGCGACGATCATAATGGTGATGATCAAGAGCTTTTTTCTGTTATTAAGGACAACTTTATTGTTCCTTTTCCTTTTGATAAATGTTCGTTGAGTTTA…
Rosa rugosa	Genome database (Ref.6)	SLF9	S20_SLF9	ATGGGGAAGCTTTGCAAATTGTCAGAAGAGATGGTCGGGCAATTCCTTTCAAGATTGCCTCCTAAAGCATTGATGCGCTTCAAATGTATTCATAAGTCGTGGTACAATCTAATAACTTCCCCTAGCTTTATAGCCAAGAACCTTTCTAATTCCAAGAACAACAAGTTTGCGTCCACCACTAGAATCCTTTTCAAGCGTACTGTCCTCAAGGACATTAAGGATAAGAATGAAATATTTTATGTCCTTAGGGACAACAACAATGATAGGAGAGACATTTTCCTTTCTTTACTTGATCTTTGCAACGATAATGATGGTGATGACCAAAACCTTCATTCTGTTGTCGACGACCTTATTGTTCCACTTCCTTTTAGTATATGTCCCTTTAGTTTACAAATTGCA…
Rosa rugosa	Genome database (Ref.6)	SLF8	S20_SLF8	ATGGAAAATTTCAGCAAATTGTCAGAAGAGATGGTGGTGCGAATCCTATCACGATTGCCTCCTAAATCTCTGATTCGATTCAGATGCGTCCGTAAGTTGTGGTACAACGTAATCAATAGTCCTAACTTCGTAGCCAAGAACCTTACTACTTCCAAGCACAATAAGTTCAGTTCATCCACTTGCATTCTTGCCAAGCACACTGTCCTCAAGGACAGCAACATTAAGGATAGGAATGAAATTTTGGAAGTCCTCAGGGACAACAGCATAGAAACAAAGAAAATTTTACTCTCATTGTGTAACCTTTGCAACGACAACGATGGTGATGACCCTAATCTTAATTATGTAGTCGACGACTTCACCGTTCCGCTTCCTTTAGGTCTACTTCCATTTAGTCTAGAG…
Rosa rugosa	Genome database (Ref.6)	SLF6	S20_SLF6	ATGGCAGAGCTTTCCAAATTTGCTGAAGAGATTATGGTGGAAATCATGTCAAGGTTGCCTCCCAATTCTCTGATGCGGTTCAAGTGTGTCCGTAGGTCATGGAACGCTTTGATCAATAATCCCAACTTTGCAGCCAAACACCTTTCTTCTTCGAAGTGCAACGAGCTCTTATCATGCTCCACCACCATCCTTTTTAGGCGTTTTCTCATTGCAGACCTCAACCCTGACGAGATGGAAATGATATTGTCATTGTACAATTTTTGCAACGATACTTTTGATGGTTGCTTTCTTGAAGATATCCATTTTCCGCATTCCATGGGTTTAGAGTGCAGGCGGAAATTTCACGAGGCGGGGTCTACTTTTGGAATTTCATGTTATTGTGATGGGATTATATGTCTA…
Rosa rugosa	Genome database (Ref.6)	SLF5	S20_SLF5	ATGGCTGAGCTAATTTGCAAAATGCCGGAAGAGATGACATTACAATTTCTTTCGAGGCTGCCTCCCAAATCTCTGATGCGATTCAAGTGCATCCGTAAGTCATGGTATGCTTTGATCAATAATCCCAAGTTCATAGACAAGCACCTCCACTTGTACAACAAAGACTCCTACACTTGCTTCCTTCTCAAGCGCTCCGTGGTTGCAAGAACCCAAACTATCAAAGAGGAGATCTTATTTTCATTCCTTTATGTTCCCAATGACAATGATGATGAAGACAGTCATCCTCATTGTGTTGTGGAGGACATCTATTTTCCGACTGCTATGGGTCTAAAGACTAAGGGGCACAATATTGAGCTCCCTGGGTCATATGGTGGTGAAACTATATACATTTTAGGTCAT…
Rosa rugosa	Genome database (Ref.6)	SLF7	S20_SLF7	ATGACAGAGTTTTGCAAATTGCCGGAAGAGATGGCCATGCAAATCCTATCAAGACTGCCTCCCCAATCTCTTATGCGATTCAAGGGCGTCCACAAGTCCTGGTATACTATGATCAACAGTCCCAAATTTATAGCCAAACACCTTTCCAATTCCATGCATAACCATTCCTCCACTTGTGTCCTTTTCAAGCTATCGGTCCTCAAGAACAACAACAGAAGAGACAATGACGAGAAGGAAACTGTATTCTCGTTGCTTACATTTTGCAATGATGATGATGATCAGAAGGAGCATATCATTCATTATGTTGGCGATGATATTACGAAGAATCACTTTGCTGGGCTCAAGGCCAACGATCTAGATTCTGTATGGATTATAGGCCATTGTGATGGAATTATATGC…
Rosa rugosa	Genome database (Ref.6)	FBX8	S20_FBX8	ATGGCAGAAGAGGTGGTGGTTCAAATCCTATCGAGGCTACCTCCCAAATCTTTAATGCGATTTAAATGCGTCCGTAAGTCATGGCGTGCACTGGTCAATAATCCAGGATTCATATCCCAGCATCTCCTCTTGTACAACAAATTTGCCTCCACTCCCATTCTTATCAAGCGTACGGTCATTAGCCGGACCGAAAGTACCAGCGAGGAAGTTGTGTTTTCACTCCTTAATCTTCATAATGATGATTATAACTGTCATCTTGAGGCTAATTGTCATTCTATTGTTGAGGACATCAATTTTCCAGCTTCTATGGGTCTAAAGACGAGGGGCCAATTTATTGAGCTTCCTATGCCTCGTCCTCGTTCGTTTGATGAAGCTGTATATGTTATAGGTCATTGTGAT…
Rosa rugosa	Genome database (Ref.6)	SLF4	S20_SLF4	ATGACAGAGTTTTCCAAATATCCTGAAGAGATGGCCTTGCAAATCTTATCAAGGATGCCACCTACATCTCTGATGCGATTCAAATGTGTCCGTAAGTCATGGTATACATTGATCAACAGTCCCAGCTTCGTATCCAAACACCTCTTTAATTCGTTGCACAACAAACAGTCCACATGCATCTTTTGCAAGCGTTACGTCTTCAGGAATTTCGCCACTAAAGATGTGGAATCTGTAATCTCATTGATTACTTTTTCCTATGATGATGTTGGCGATAGTGACCATGTGCATACCTCTCATTCGGTTATCCAAGACATCGATCTTCCACTTTCTATGAGTGGAGTACCAAAGAACCATGTCAATGAGCCTGAGCTTCTCGGAGCTGTATATATTACAGGGCAT…
Rosa rugosa	Genome database (Ref.6)	SLF3	S20_SLF3	ATGGTAGAGTTATGCAAGATGTCAGAAGAGATAGTGGTGCAAATCCTATCAAGGACACCTCCTAAATCTCTAATGCGGTTCAAGTGTATCCACAAGTCATGGTATTCTATGATCAATGATCCACAATTTGCAGCCAAACATCTTCACTTTTACAATAATCCATCTTCCTCCACTGCGTTCCTTGTCAAGCGTCCTGTCATCCTCAGAAGTGAAACAAGCAATGAGAACGTTGTACTTTCATATCTTCGTCTAGAAAATTATAGTAATGGTGACGATGAAGACCTTCATTTTGTAGTTGAGGACCTCATTTTCCCACCTTTTAAGGGTCTAAAGACTAGGGGCCAATTTATTGAGCTCCCTGGACGTGATGATTCTGTGTATATCAATAGTCATTGTGAT…
Rosa rugosa	Genome database (Ref.6)	FBX14	S20_FBX14	ATGGCAGACTACAAATTGCCAAGAGCGATGGTGGTACAAATCTTTTCCAGACTGCCTCCGAAATCTCTAATGCGATTCAAGTGTATTCGTAAGTCATGGAATTCCCTGATCAATAGTCGCCATTTCGTAGCCAAGCATCTCCACTTTAACAACAATCTATCCTCCTCCACTACCATCCTTTTAAGGCGTCCTGTAATTTGGAGAACCGAAACTAAGAATGAGCAAATCGTTTGTTCTTTGCTTACTCTTCGCAATGAGAATAATGGTGATGAGGATAACCTACATTATGACATCGAGGACATCCAATTTCCGCCTTCAATTGGTCTGAACACTAGGGGACAATTTGTTGAGAATCCTGGTCTAACTTATGATTGTGCAAATATTGTGGGTCATTGTGAT…
Rosa rugosa	Genome database (Ref.6)	SLF1	S20_SLF1	ATGGCAGAGTGCAAATTGCCAGGAGTGATGGTGGTACAAATCTTATCCAGAATGCCTCCGAAATCTCTAATGCGATTCAAGTGCATTCATAAGTCATGGAATTCTCTGATCAATAGTCGCCATGTCGTAGCTAAGCATCTCCAGTTCCACAACAACCTATCATCCTCCACGACCATCCTTCTAAGGCGTCCTGTAATCTGGAGAACCGAAACTAAGAATGAGGAAATCGTTTATTCTTTGCTTACTCTTCGCAATGAAAGTAATGGTGATGAGGATAACCTAGATTATGACATCGAGGACATCCAGTTTCCGCCTTCAATTGGTCTAAAAACTAGGGCACAATTTATTGAGAATCCTGGTCCAACTTATGAATGTGCAGATATTGTGGGTCATTGTGGT…
Rosa rugosa	Genome database (Ref.6)	FBX5	S20_FBX5	ATGGCAGACCTCCATAAAATTCCGTTTGAACTATTGGTGCAAATCCTATCCAGGCTGCCACCTAAATCTCTAATGCGATTCAAGTGCATCCATAAGTCATTCGATGCTCTGGTCAATAATCCCCAGTTCGCAGTGAAGCACCTCCACTATTACAATGAACGCTCCTCCTCTACTTGCATTCTTTTCAGGCGTACTGCCGAGCACAAGACCGAAAATGACAAGCAGCAAATTTACTTTTCATTCCTTCATCTTCGCTATGACAATGACGTTGATGATGGTGATGACCATAGCCTTCATTTCAGTTTGGAGGATATCCATTTTCCACTTTCTATGGGGTTAAAGGTTAGGGGGCCGTTTATTGAGCTCCCTGATATTAGCGGTACAAGTCTTCGTGATGAA…
Rosa rugosa	Genome database (Ref.6)	FBX12	S20_FBX12	ATGAGGTTGAGAATGGCAGAGCTTTCCAAATTGCCACAAGAGATGAAGGTGCGAATCCTGTCAAGGCTGCCTCCAAAATCTCTTATGCGATTCAAATGCGTCCATAGATCCTGGCATGCTTGGATCAGTAGCCCCAATTTCGCAGCCAAACACGTCTCCGTTTCGAAGCACAACAAATTCTCCTCCACCACTACCATTCTTTTCAAACGTTATGTTCTTGACCTCAACACTGACAAGAGGGAAATGGTATTGTCATTGTTTGATCTTTGCCATGATAATAATTGTGTTGATGATGACGATCACCTTAATCCTTTAATGGAGGACCTCCATGTTCCGCAGTCTATGGGTCTAAAAAGGAGGGACATATGGACCGGGATCGAGTATATAGAAATTGCGTGT…
Rosa rugosa	Genome database (Ref.6)	FBX9	S20_FBX9	ATGTCCAAATTGCCAGAAGAGATGCTGGTGCAAATCCTGTCGAGGCTGCCACCCAGATCTCTTATGCGATTCAAATGCATCCATATGTCATGGTATACTTTGATCAATAATCCCATCTTTGTGGACAAACACCTATTCGTTTCGAAGCACAACAAACTCTCTTCCTTCACCACCATCCTTTTCAAGCGCTATGTCCTTAGAAACAATAACACTGACCAAAAGAAAACGGTATTGTCATTATTCAATCTTTTCCATAATAATGATGATGGTAAGGGCCACCATCTTGATTCTGTTATGGAGGAACTCCATGTCCCACCTTCAATGCGTCTAAAGAGGATGAACGATCATTGTGGACTCGAGTTTTTGGAACTTTCAGGTCATTGTGATGGGATCATTTGT…
Rosa rugosa	Genome database (Ref.6)	FBX11	S20_FBX11	ATGTGTAGGAACAGAAAAGAAGCACGAGACGAAGAAGGAAAAATGAAAGCAAAAGTAACAGAGCTTAGCAAACTGTCAGAGGAGATGGTGGTGCCAATTCTATCAAGGTTGTCTCCCAAATCTCTGATGCGATTCAAGTGCGTACACAAGTCGTGGTATAATCTGATCAACAATCCCAGCTTCGTCGACAAGCACATCATGACCTGCAAGCGCAACAACCACTCCACATCCATCCTTTGCAAGCGTTTTATCCTCAGGGATGTCAGCACTGAAGAGAAGGAAATTGTATACTCATTGATTACGTTTTACAATGATAATTCTGGTGATGAGCATATAACTGTCGAGGACATTGATATTCCGATTTCTATGGGTATAACGACGAGAGGCCAATTCATTGGG…
Rosa rugosa	Genome database (Ref.6)	FBX10	S20_FBX10	ATGTCTGAAGAGATTATGGTGTCAATCCTATCAATGTTGCCTCCCAAATCTGTGATGCGATTCAAATGCGTGCGTAAGTCATGGTATTCCTTGATCAACAATTCTAGCTTCATAGCAAAGCACCTTTCTAATACCATGTGCAATAAACACTCTACATCCATCCTTTGCAAGCGTTGCGTCCTCAGGGATATCAACACCGATGAGAAGGAAGTTGTATGCTCATTGATTTCTCTTTCCAGTAATAGCAATAACGATGAGCATCACATTCATTCTGCAGTCGAGGACATTCACATTCCGCTTTCTTTTGGTGTAACCACAAGGGGCCAGTTCAAGGGGGATGAAGTTCTATTAGCTGTATCTATTATAGGGCATTGTGATGGAATTATTTGTCTAGTAGCT…

## Sheet: Table D6
No	Name	Sample source	Sampling year	Class	Breeding year	Breeding age	Bloom	Flower	SC	ksn	ap2	SC1	SC2	SC3	SC4	SC5	ksncopia	ksnnull	KSNw	Ploidy level	Ploidy	Notation
237	Rosa chinensis 'Old Blush'	Keisei Rose Nurseries, Inc., Japan	2014	China	unknown	Not defined	CF	D	●	●	●	●	●	×	×	×	●	●	×
469	Rosa chinensis 'Old Blush'	Gifu World Rose Garden, Japan	2019	China	unknown	Not defined	CF	D	●	●	●	●	●	×	×	×	●	●	×
538	Rosa chinensis 'Old Blush'	Keisei Rose Nurseries, Inc., Japan	2020	China	unknown	Not defined	CF	D	●	●	●	●	●	×	×	×	●	●	×
565	Rosa chinensis 'Old Blush'	Tenkuu Rose Nurseries, Japan	2020	China	unknown	Not defined	CF	D	●	●	●	●	●	×	×	×	●	●	×
630	Rosa chinensis 'Old Blush'	Hirakata Park Rose Garden, Osaka, Japan	2020	China	unknown	Not defined	CF	D	●	●	●	●	●	×	×	×	●	●	×
192	Rosa chinensis 'Old Blush'	Baranoie Rose Nurseries, Japan	2014	China	unknown	Not defined	CF	D	●	●	●	●	●	×	×	×	●	●	×
609	Hume's Blush Tea-scented China	The City of Sakura Rose Garden, Chiba, Japan	2020	China	unknown	Not defined	CF	D	●	●	●	●	●	×	×	×	●	●	×
603	Hume's Blush Tea-scented China	Gifu World Rose Garden, Japan	2020	China	unknown	Not defined	CF	D	●	●	●	●	●	×	×	×	●	●	×
612	Hume's Blush Tea-scented China (Laos)	The City of Sakura Rose Garden, Chiba, Japan	2020	China	unknown	Not defined	CF	D	●	●	●	●	×	×	×	●	●	●	×			This rose was collected in Laos (Lao People's Democratic Republic) and is not typical Hume's Blush Tea-scented China commercially available.
366	Rosa chinensis 'Mutabilis'	The City of Sakura Rose Garden, Chiba, Japan	2018	China	unknown	Not defined	CF	S	●	●	×	●	×	×	×	●	●	●	×
615	Rosa chinensis 'Mutabilis'	The City of Sakura Rose Garden, Chiba, Japan	2020	China	unknown	Not defined	CF	S	●	●	×	●	×	×	×	●	●	●	×
632	Rosa chinensis 'Mutabilis'	Himeno Rose Nurseries, Japan	2020	China	unknown	Not defined	CF	S	●	●	×	●	×	×	×	●	●	●	×
155	Rosa chinensis 'Mutabilis'	Gifu World Rose Garden, Japan	2016	China	before 1894	Not defined	CF	S	●	●	×	●	×	×	×	●	●	●	×	1.8	2X
635	Rosa chinensis 'Yellow Mutabilis'	The City of Sakura Rose Garden, Chiba, Japan	2020	China	unknown	Not defined	CF	S	●	●	×	●	×	×	×	●	●	●	×
212	Rosa chinensis 'Minima'	Gifu International Academy of Horticulture, Gifu, Japan	2017	China	unknown	Not defined	CF	D	●	●	●	●	●	×	×	×	●	●	×
232	Pompon de Paris, Cl.	Baranoie Rose Nurseries, Japan	2014	China	before 1839	Not defined	OF	D	●	●	●	●	●	×	×	×	●	●	●（LTR）
445	Rosa chinensis 'Single Pink China'	Himeno Rose Nurseries, Japan	2018	China	unknown	Not defined	CF	S	●	●	●	●	●	×	×	×	●	●	×
77	Rosa chinensis 'Viridiflora' (Green Rose)	Hirakata Park Rose Garden, Osaka, Japan	2016	China	unknown	Not defined	CF	D	●	●	●	●	●	×	×	×	●	●	×	2.2	2X
610	Spice	The City of Sakura Rose Garden, Chiba, Japan	2020	Found rose from Bermuda	unknown	Not defined	CF	D	●	●	●	●	●	×	×	×	●	●	×
631	Rosa chinensis	Hirakata Park Rose Garden, Osaka, Japan	2020	China	unknown	Not defined	CF	D	●	●	●	●	×	×	●	×	●	×	×
207	Rosa chinensis (Laos)	Gifu International Academy of Horticulture, Gifu, Japan	2017	China	unknown	Not defined	CF	D	●	●	●	×	●	×	×	×	●	×	×			This rose was collected in Laos (Lao People's Democratic Republic).
177	Rosa chinensis, Cl.	Hamadera Park, Osaka, Japan	2016	China	unknown	Not defined	OF	D	●	●	●	●	×	×	●	×	●	×	●（LTR）	1.9	2X
76	Rosa chinensis, Cl.	Hirakata Park Rose Garden, Osaka, Japan	2016	China	unknown	Not defined	OF	D	●	●	●	●	×	×	●	×	●	×	●（LTR）	1.8	2X
257	Rosa chinensis, Cl.	Herb & Rose, Rose Nurseries, Japan	2018	China	unknown	Not defined	OF	D	●	●	●	●	×	×	●	×	●	×	●（LTR）
352	Slater's Crimson China	Hamadera Park, Osaka, Japan	2017	China	unknown	Not defined	CF	D	●	●	●	●	×	●	×	×	●	×	×
613	Slater's Crimson China	Rose Antique, Rose Nurseries, Japan	2020	China	unknown	Not defined	CF	D	●	●	●	●	×	●	×	×	●	×	×
122	Slater's Crimson China	Gifu World Rose Garden, Japan	2016	China	before 1658	Not defined	CF	D	●	●	●	●	●	●	×	×	●	×	×	3	3X
614	Slater's Crimson China	The City of Sakura Rose Garden, Chiba, Japan	2020	China	unknown	Not defined	CF	D	●	●	●	●	●	●	×	×	●	×	×
85	Fun Jwan Lo	Hirakata Park Rose Garden, Osaka, Japan	2016	China	before 1811	Not defined	CF	D	●	●	●	×	●	×	×	●	●	×	×	1.6	2X
636	Rosa chinensis 'Sanguinea'	The City of Sakura Rose Garden, Chiba, Japan	2020	China	before 1805	Not defined	CF	S	●	●	×	×	●	●	×	×	×	●	×
543	Rosa chinensis 'Major'	Saraike Park, Hyogo, Japan	2020	China	unknown	Not defined	OF	D	●	●	●	×	×	●	●	×	●	×	●
546	Rosa chinensis 'Single white-eye'	Himeno Rose Nurseries, Japan	2020	China	unknown	Not defined	OF	S	●	●	×	●	×	×	×	×	●	×	●
401	Rosa chinensis 'Narrow-leaflet'	Rose garden, Changzhou, Jiangsu, China	2019	China	unknown	Not defined	OF	D	●	●	●	●	×	×	×	×	●	×	●
604	Fortune's Double Yellow	Gifu World Rose Garden, Japan	2020	China	before 1844	Not defined	OF	D	●	×	●	●	×	●	×	×	×	×	●
611	Parks' Yellow Tea-scented China	The City of Sakura Rose Garden, Chiba, Japan	2020	China	unknown	Not defined	OF	D	×	×	●	×	×	×	×	×	×	×	●
132	Parks' Yellow Tea-scented China	Gifu World Rose Garden, Japan	2016	China	1824	Not defined	OF	D	×	×	●	×	×	×	×	×	×	×	●	1.7	2X
179	Parks' Yellow Tea-scented China	Hamadera Park, Osaka, Japan	2016	China	1824	Not defined	OF	D	×	×	●	×	×	×	×	×	×	×	●
160	Rosa odorata var. erubescens	Gifu World Rose Garden, Japan	2016	China	unknown	Not defined	OF	D	●	×	●	●	×	●	×	×	×	×	●	2.7	3X
178	Rosa odorata var. erubescens	Hamadera Park, Osaka, Japan	2016	China	unknown	Not defined	OF	D	●	×	●	●	×	●	×	×	×	×	●	2.6	3X
564	Rosa multiflora 'Carnea'	Tenkuu Rose Nurseries, Japan	2020	China	before 1804	Not defined	OF	D	●	×	●	●	×	×	×	×	×	×	●
599	Rosa odorata 'Double Light Yellow'	The City of Sakura Rose Garden, Chiba, Japan	2020	China	unknown	Not defined	OF	D	●	×	●	×	●	×	×	×	×	×	●
84	Rosa gallica officinalis	Hirakata Park Rose Garden, Osaka, Japan	2016	Gallica	before 1160	I (-1850)	OF	D	×	×	×	×	×	×	×	×	×	×	●	3.3	3X
258	Rosa gallica versicolor	Ogami Farm, Rose Nurseries, Japan	2018	Gallica	before 1581	I (-1850)	OF	D	×	×	×	×	×	×	×	×	×	×	●
260	Kazanlik	Baranoie Rose Nurseries, Japan	2018	Damask	before 1612	I (-1850)	OF	D	×	×	×	×	×	×	×	×	×	×	●
163	Léda	Gifu World Rose Garden, Japan	2016	Damask	before 1827	I (-1850)	OF	D	×	×	×	×	×	×	×	×	×	×	●	3.2	3X
101	Quatre saisons	Gifu World Rose Garden, Japan	2016	Damask	before 1633	I (-1850)	RB	D	×	×	×	×	×	×	×	×	×	×	●	3.7	4X
102	Quatre Saisons Blanc Mousseux	Gifu World Rose Garden, Japan	2016	Damask	before 1830	I (-1850)	RB	D	×	×	×	×	×	×	×	×	×	×	●	3	3X
254	Quatre Saisons Blanc Mousseux	Baranoie Rose Nurseries, Japan	2014	Damask	before 1830	I (-1850)	RB	D	×	×	×	×	×	×	×	×	×	×	●
166	Rose d'Hivers	Gifu World Rose Garden, Japan	2016	Damask	unknown	I (-1850)	OF	D	×	×	×	×	×	×	×	×	×	×	●	2	2X
367	Stanwel Perpetual	The City of Sakura Rose Garden, Chiba, Japan	2018	Damask	before 1821	I (-1850)	RB	D	×	×	×	×	×	×	×	×	×	×	●
71	Centifolia (Cabbage Rose)	Hirakata Park Rose Garden, Osaka, Japan	2016	Centifolia	before 1318	I (-1850)	OF	D	×	×	×	×	×	×	×	×	×	×	●	2.9	3X
70	Centifolia Muscosa	Hirakata Park Rose Garden, Osaka, Japan	2016	Centifolia	unknown	I (-1850)	OF	D	×	×	×	×	×	×	×	×	×	×	●	2.9	3X
36	Chapeau de Napoleon	Nakanoshima Rose Garden, Osaka, Japan	2016	Centifolia	1827	I (-1850)	OF	D	×	×	×	×	×	×	×	×	×	×	●	3.2	3X
151	Madame Plantier	Gifu World Rose Garden, Japan	2016	Alba	1835	I (-1850)	OF	D	×	×	×	×	×	×	×	×	×	×	●	3.8	4X
68	Zoé	Hirakata Park Rose Garden, Osaka, Japan	2016	Moss	before 1829	I (-1850)	OF	D	×	×	×	×	×	×	×	×	×	×	●	3.2	3X
127	Deuil de Paul Fontaine	Gifu World Rose Garden, Japan	2016	Moss	1873	II (1850-1900)	ORB	D	●	×	●	●	●	×	×	×	×	×	●	4.6	4X
114	James Veitch	Gifu World Rose Garden, Japan	2016	Moss	1865	II (1850-1900)	RB	D	●	×	●	●	●	×	×	×	×	×	●	3.1	3X
154	Mousseline	Gifu World Rose Garden, Japan	2016	Moss	1855	II (1850-1900)	RB	D	●	●	●	×	●	×	×	×	●	×	●	3.5	4X
67	Mousseux du Japon	Hirakata Park Rose Garden, Osaka, Japan	2016	Moss	before1899	II (1850-1900)	OF	D	●	●	●	●	×	×	×	×	●	×	●	3.8	4X
103	Camellia Rose	Gifu World Rose Garden, Japan	2016	Noisette	before 1830	I (-1850)	RB	D	●	●	●	●	×	×	×	×	●	×	●	2.6	3X
142	Fellemberg	Gifu World Rose Garden, Japan	2016	Noisette	before 1835	I (-1850)	RB	D	●	●	●	●	×	●	×	×	●	×	●	2.5	3X
144	Blush Noisette	Gifu World Rose Garden, Japan	2016	Noisette	1814	I (-1850)	RB	D	●	●	●	×	●	×	×	×	●	×	●	2	2X
157	Lamarque	Gifu World Rose Garden, Japan	2016	Noisette	1830	I (-1850)	RB	D	●	●	●	×	●	×	×	●	●	×	●	1.8	2X
145	Princesse de Nassau	Gifu World Rose Garden, Japan	2016	Noisette	1835	I (-1850)	RB	D	×	×	●	×	×	×	×	×	×	×	●	1.2	2X
89	Adam Messerich	Gifu World Rose Garden, Japan	2016	Bourbon	1920	III (1900-1940)	RB	D	●	●	●	×	●	×	×	×	●	●	●	3.1	3X
74	Gipsy Boy	Hirakata Park Rose Garden, Osaka, Japan	2016	Bourbon	1909	III (1900-1940)	OF	D	×	●	×	×	×	×	×	×	●	×	●	4	4X
83	Honorine de Brabant	Hirakata Park Rose Garden, Osaka, Japan	2016	Bourbon	before 1916	III (1900-1940)	ORB	D	●	●	×	×	●	×	×	×	×	●	●	3.4	3X
98	Honorine de Brabant	Gifu World Rose Garden, Japan	2016	Bourbon	before 1916	III (1900-1940)	ORB	D	●	●	×	●	×	×	×	×	×	●	●
106	Kronprincessin Viktoria	Gifu World Rose Garden, Japan	2016	Bourbon	1887	II (1850-1900)	CF	D	●	●	●	●	●	×	×	●	●	●	●	2.9	3X
158	La Reine Victoria	Gifu World Rose Garden, Japan	2016	Bourbon	1872	II (1850-1900)	RB	D	●	●	●	●	●	×	×	●	●	●	●
162	Louise Odier	Gifu World Rose Garden, Japan	2016	Bourbon	1851	II (1850-1900)	CF	D	●	●	●	●	●	×	×	×	●	●	●	3.5	4X
146	Queen of Bourbons	Gifu World Rose Garden, Japan	2016	Bourbon	1834	I (-1850)	OF	D	●	×	●	×	●	×	×	×	×	×	●	3.9	4X
118	Souvenir de la Malmaison	Gifu World Rose Garden, Japan	2016	Bourbon	1845	I (-1850)	CF	D	●	●	●	●	●	×	×	●	●	●	●	2.9	3X
125	Souvenir de la Malmaison, Cl.	Gifu World Rose Garden, Japan	2016	Bourbon	1893	II (1850-1900)	OF	D	●	●	●	●	●	×	×	●	●	●	●	2.8	3X
135	Variegata di Bologna	Gifu World Rose Garden, Japan	2016	Bourbon	1909	III (1900-1940)	OF	D	●	●	●	×	●	×	×	×	●	●	●	4	4X
123	Champion of the World	Gifu World Rose Garden, Japan	2016	Hybrid Perpetual	1894	II (1850-1900)	CF	D	●	●	●	●	●	●	×	×	●	●	●	2.8	3X
97	Empereur du Maroc	Gifu World Rose Garden, Japan	2016	Hybrid Perpetual	1858	II (1850-1900)	ORB	D	●	●	●	●	●	×	×	●	●	●	●	3.5	4X
115	Général Jacqueminot	Gifu World Rose Garden, Japan	2016	Hybrid Perpetual	1853	II (1850-1900)	OF	D	●	●	●	●	●	×	×	×	●	●	●
75	Prince Camille de Rohan	Hirakata Park Rose Garden, Osaka, Japan	2016	Hybrid Perpetual	1861	II (1850-1900)	RB	D	●	●	●	×	●	×	×	×	●	●	●	3.4	3X
94	Vick's Caprice	Gifu World Rose Garden, Japan	2016	Hybrid Perpetual	1891	II (1850-1900)	RB	D	●	●	●	●	●	×	×	×	×	●	●	3.7	4X
109	Comte de Chambord	Gifu World Rose Garden, Japan	2016	Portland	1860	II (1850-1900)	RB	D	●	●	●	●	×	×	×	×	●	×	●	3.8	4X
116	Jacques Cartier	Gifu World Rose Garden, Japan	2016	Portland	1868	II (1850-1900)	ORB	D	●	●	●	×	●	×	×	×	●	×	●	2.6	3X
33	Lady Hillingdon	Nakanoshima Rose Garden, Osaka, Japan	2016	Tea	1910	III (1900-1940)	CF	D	●	●	●	×	×	●	×	●	●	×	×	3	3X
165	Lady Hillingdon	Gifu World Rose Garden, Japan	2016	Tea	1910	III (1900-1940)	CF	D	●	●	●	×	×	●	×	●	●	×	×	2.9	3X
126	Lady Hillingdon, Cl.	Gifu World Rose Garden, Japan	2016	Tea	1917	III (1900-1940)	RB	D	●	●	●	×	×	●	×	●	●	×	×	3	3X
152	Marie Van Houtte	Gifu World Rose Garden, Japan	2016	Tea	1871	II (1850-1900)	CF	D	●	●	●	×	●	●	×	●	●	×	×	3.7	4X
105	Gloria Mundi	Gifu World Rose Garden, Japan	2016	Polyantha	1929	III (1900-1940)	CF	D	●	●	●	×	●	×	×	×	●	×	×	1.8	2X
73	Little White Pet	Hirakata Park Rose Garden, Osaka, Japan	2016	Polyantha	1879	II (1850-1900)	CF	D	×	×	×	×	×	×	×	×	×	×	×	2.2	2X
28	Marie Pavié	Nakanoshima Rose Garden, Osaka, Japan	2016	Polyantha	1888	II (1850-1900)	CF	D	●	●	●	●	×	×	×	×	●	×	×	1.6	2X
633	Marie Pavié	Himeno Rose Nurseries, Japan	2020	Polyantha	1888	II (1850-1900)	CF	D	●	●	●	●	×	×	×	×	●	×	×
233	The Fairy	Herb & Rose, Rose Nurseries, Japan	2014	Polyantha	1962	IV (1940-1980)	CF	D	●	●	●	×	●	×	×	×	●	×	×
239	The Fairy	David Austin, Rose Nurseries, Inc.	2015	Polyantha	1962	IV (1940-1980)	CF	D	●	●	●	×	●	×	×	×	●	×	×
20	Queen Elizabeth	Nagai Botanical Garden, Osaka, Japan	2016	Grandiflora	1954	IV (1940-1980)	CF	D	●	●	●	×	●	●	×	×	●	●	×	4.7	4X
92	Yellow Queen Elizabeth	Gifu World Rose Garden, Japan	2016	Grandiflora	1964	IV (1940-1980)	CF	D	●	●	●	×	●	●	×	×	●	●	×	3.8	4X
137	Ballerina	Gifu World Rose Garden, Japan	2016	Hybrid Musk	1937	III (1900-1940)	CF	S	●	●	×	×	●	×	×	×	●	×	●	1.8	2X
133	Buff Beauty	Gifu World Rose Garden, Japan	2016	Hybrid Musk	1939	III (1900-1940)	CF	D	●	●	●	●	×	×	×	×	●	×	●	2.6	3X
108	Cornelia	Gifu World Rose Garden, Japan	2016	Hybrid Musk	1925	III (1900-1940)	RB	D	●	●	●	●	●	×	×	×	●	×	●	1.9	2X
96	Erfurt	Gifu World Rose Garden, Japan	2016	Hybrid Musk	1939	III (1900-1940)	RB	S	●	●	●	×	●	×	×	●	●	●	●	3.7	4X
618	Kew Gardens	Komatsu Rose Nurseries, Japan	2020	Hybrid Musk	2008	V(1980-2020)	CF	S	●	●	×	●	×	●	×	×	●	×	●
159	Lavender Lassie	Gifu World Rose Garden, Japan	2016	Hybrid Musk	1960	IV (1940-1980)	CF	D	×	●	●	×	×	×	×	×	●	×	●	3.1	3X
156	Mozart	Gifu World Rose Garden, Japan	2016	Hybrid Musk	1937	III (1900-1940)	CF	S	●	●	×	×	●	×	×	×	●	×	●	1.9	2X
261	Nastarana	Baranoie Rose Nurseries, Japan	2018	Hybrid Musk	before 1879	II (1850-1900)	RB	D	●	●	●	●	×	×	×	×	●	×	●
148	Penelope	Gifu World Rose Garden, Japan	2016	Hybrid Musk	1924	III (1900-1940)	RB	D	●	●	●	●	●	×	×	×	●	×	●	2.9	3X
95	F.J.Grootendorst	Gifu World Rose Garden, Japan	2016	Hybrid Rugosa	1918	III (1900-1940)	ORB	D	×	●	●	×	×	×	×	×	●	×	●	2	2X
140	Fimbriata	Gifu World Rose Garden, Japan	2016	Hybrid Rugosa	1891	II (1850-1900)	RB	D	●	●	●	×	●	×	×	×	●	×	●	3	3X
223	Frau Dagmar Hartopp	Hamadera Park, Osaka, Japan	2017	Hybrid Rugosa	1914	III (1900-1940)	CF	S	×	×	×	×	×	×	×	×	×	×	●
25	Gelbe Dagmar Hastrup	Nagai Botanical Garden, Osaka, Japan	2016	Hybrid Rugosa	1987	V(1980-2020)	RB	D	×	●	●	×	×	×	×	×	●	●	●	2	2X
138	Hansa	Gifu World Rose Garden, Japan	2016	Hybrid Rugosa	1905	IV (1940-1980)	ORB	D	×	×	×	×	×	×	×	×	×	×	●	1.3	2X
161	Linda Campbell	Gifu World Rose Garden, Japan	2016	Hybrid Rugosa	1990	V(1980-2020)	RB	D	×	●	●	×	×	×	×	×	●	×	●	1.3	2X
139	Pink Grootendorst	Gifu World Rose Garden, Japan	2016	Hybrid Rugosa	1923	III (1900-1940)	RB	D	×	●	●	×	×	×	×	×	●	×	●	1.7	2X
172	Roseraie de l'Haÿ	Gifu World Rose Garden, Japan	2016	Hybrid Rugosa	1901	III (1900-1940)	RB	D	●	●	×	×	×	×	×	●	●	×	●
112	Sarah Van Fleet	Gifu World Rose Garden, Japan	2016	Hybrid Rugosa	1926	III (1900-1940)	ORB	D	●	●	●	×	●	●	×	×	●	×	●	1.6	2X
176	Sarah Van Fleet	Hamadera Park, Osaka, Japan	2016	Hybrid Rugosa	1926	III (1900-1940)	ORB	D	●	●	●	×	●	●	×	×	●	×	●	1.2	2X
119	Scabrosa	Gifu World Rose Garden, Japan	2016	Hybrid Rugosa	1950	IV (1940-1980)	CF	S	×	×	×	×	×	×	×	×	×	×	●	1.4	2X
129	Dortmund	Gifu World Rose Garden, Japan	2016	Hybrid Kordesii	1955	IV (1940-1980)	RB	S	●	●	×	×	×	●	×	×	●	●	●	3.6	4X
150	Mermaid	Gifu World Rose Garden, Japan	2016	Hybrid Bracteata	1918	III (1900-1940)	CF	S	●	●	×	●	×	×	×	×	×	●	●	1.8	2X
35	Amatsu Otome	Nakanoshima Rose Garden, Osaka, Japan	2016	Hybrid Tea	1960	IV (1940-1980)	CF	D	●	●	●	×	×	●	×	●	●	●	×	5.2	6X
56	Arashiyama	Hirakata Park Rose Garden, Osaka, Japan	2016	Hybrid Tea	1997	V(1980-2020)	CF	D	●	●	●	●	●	●	×	×	●	×	●	3.5	4X
30	Blue Moon	Nakanoshima Rose Garden, Osaka, Japan	2016	Hybrid Tea	1965	IV (1940-1980)	CF	D	●	●	●	●	×	●	×	×	●	×	×	5.5	6X
9	Diana,Princess of Wales	Nagai Botanical Garden, Osaka, Japan	2016	Hybrid Tea	1998	V(1980-2020)	CF	D	●	●	●	●	×	●	×	×	●	●	×	3.2	3X
12	Double Delight	Nagai Botanical Garden, Osaka, Japan	2016	Hybrid Tea	1977	IV (1940-1980)	CF	D	●	●	●	×	●	●	×	×	●	●	×	4.4	4X
55	Hakuya	Hirakata Park Rose Garden, Osaka, Japan	2016	Hybrid Tea	1971	IV (1940-1980)	CF	D	●	●	●	●	×	●	×	×	●	×	●	3.3	3X
47	La France	Nakanoshima Rose Garden, Osaka, Japan	2016	Hybrid Tea	1867	II (1850-1900)	CF	D	●	●	●	●	×	×	×	×	●	●	×	2.7	3X
44	Madame Butterfly	Nakanoshima Rose Garden, Osaka, Japan	2016	Hybrid Tea	1918	III (1900-1940)	CF	D	●	●	●	●	●	●	×	×	●	×	×	4.1	4X
4	Magali	Nagai Botanical Garden, Osaka, Japan	2016	Hybrid Tea	1957	IV (1940-1980)	CF	D	●	●	●	×	●	●	×	×	●	×	×	4.4	4X
16	Masayuki	Nagai Botanical Garden, Osaka, Japan	2016	Hybrid Tea	1992	V(1980-2020)	CF	D	●	●	●	●	●	●	×	●	●	×	×
3	Night Time	Nagai Botanical Garden, Osaka, Japan	2016	Hybrid Tea	1975	IV (1940-1980)	CF	D	●	●	●	●	●	×	×	×	●	×	×	4	4X
45	Ophelia	Nakanoshima Rose Garden, Osaka, Japan	2016	Hybrid Tea	1912	III (1900-1940)	CF	D	●	●	●	●	●	●	×	×	●	×	●	4.5	4X
14	Peace	Nagai Botanical Garden, Osaka, Japan	2016	Hybrid Tea	1945	IV (1940-1980)	CF	D	●	●	●	×	●	●	×	×	●	●	×		4X
19	Peace, Cl.	Nagai Botanical Garden, Osaka, Japan	2016	Hybrid Tea	1950	IV (1940-1980)	OF	D	●	●	●	●	●	●	×	×	●	●	●（LTR）	4.1	4X
13	Rose Osaka	Nagai Botanical Garden, Osaka, Japan	2016	Hybrid Tea	2003	V(1980-2020)	CF	D	●	●	●	×	●	●	×	×	●	●	×	3.9	4X
37	Seika （Olympic Torch）	Nakanoshima Rose Garden, Osaka, Japan	2016	Hybrid Tea	1966	IV (1940-1980)	CF	D	●	●	●	×	×	●	×	×	●	●	×	5	6X
34	Shante Rosé Misato	Nakanoshima Rose Garden, Osaka, Japan	2016	Hybrid Tea	2004	V(1980-2020)	CF	D	●	●	●	×	●	×	×	×	●	●	●	3.7	4X
18	White Masterpiec, Cl.	Nagai Botanical Garden, Osaka, Japan	2016	Hybrid Tea	1982	V(1980-2020)	OF	D	●	●	●	●	●	●	×	×	●	●	●（LTR）	4.8	4X
61	Amanogawa	Hirakata Park Rose Garden, Osaka, Japan	2016	Floribunda	1956	IV (1940-1980)	CF	S	●	●	×	●	×	×	×	●	●	●	●	4.6	4X
29	Astrid Späth Striped	Nakanoshima Rose Garden, Osaka, Japan	2016	Floribunda	1933	III (1900-1940)	CF	D	●	●	●	●	●	×	×	×	●	×	×	3.4	3X
60	Blanche Cascade	Hirakata Park Rose Garden, Osaka, Japan	2016	Floribunda	1999	V(1980-2020)	CF	D	×	●	●	×	×	×	×	×	●	×	×	1.6	2X
1	Brass Band	Nagai Botanical Garden, Osaka, Japan	2016	Floribunda	1993	V(1980-2020)	CF	D	×	●	●	×	×	×	×	×	●	●	×	4.1	4X
5	Charleston	Nagai Botanical Garden, Osaka, Japan	2016	Floribunda	1963	IV (1940-1980)	CF	D	●	●	●	×	●	×	×	×	●	●	×	3.9	4X
46	Guruss an Aachen	Nakanoshima Rose Garden, Osaka, Japan	2016	Floribunda	1909	III (1900-1940)	CF	D	●	●	●	●	●	×	×	●	●	●	×	3.3	3X
22	Hana-gasumi	Nagai Botanical Garden, Osaka, Japan	2016	Floribunda	1985	V(1980-2020)	CF	D	●	●	●	●	×	●	×	×	●	●	×	5.1	6X
2	Kogane	Nagai Botanical Garden, Osaka, Japan	2016	Floribunda	1993	V(1980-2020)	CF	D	×	●	●	×	×	×	×	×	●	●	×	4	4X
49	La Sevillana	Nakanoshima Rose Garden, Osaka, Japan	2016	Floribunda	1978	IV (1940-1980)	CF	D	●	●	●	●	●	×	×	●	●	●	×	4.9	4X
31	Lilli Marleen	Nakanoshima Rose Garden, Osaka, Japan	2016	Floribunda	1959	IV (1940-1980)	CF	D	●	●	●	●	●	×	×	×	●	×	×	4.5	4X
21	Nishiki-E	Nagai Botanical Garden, Osaka, Japan	2016	Floribunda	1981	V(1980-2020)	CF	D	●	●	●	●	●	●	×	×	●	×	×	4	4X
42	Picasso	Nakanoshima Rose Garden, Osaka, Japan	2016	Floribunda	1971	IV (1940-1980)	CF	D	●	●	●	●	×	●	×	×	●	●	×
17	Pink Chiffon, Cl.	Nagai Botanical Garden, Osaka, Japan	2016	Floribunda	1956	IV (1940-1980)	OF	D	●	●	●	●	●	×	×	×	●	×	●（LTR）	2.8	3X
48	Pink Gruss an Aachen	Nakanoshima Rose Garden, Osaka, Japan	2016	Floribunda	1929	III (1900-1940)	CF	D	●	●	●	●	●	×	×	●	●	●	×	3.6	4X
27	Prinsess Michico	Nagai Botanical Garden, Osaka, Japan	2016	Floribunda	1966	IV (1940-1980)	CF	D	●	●	●	×	●	×	×	×	●	×	●	3	3X
38	Sakuragai	Nakanoshima Rose Garden, Osaka, Japan	2016	Floribunda	1996	V(1980-2020)	CF	D	●	●	●	●	●	●	×	●	●	×	×	4.1	4X
8	Schneewittchen	Nagai Botanical Garden, Osaka, Japan	2016	Floribunda	1958	IV (1940-1980)	CF	D	●	●	●	×	●	●	×	×	●	×	×	2.6	3X
10	Seresso	Nagai Botanical Garden, Osaka, Japan	2016	Floribunda	1998	V(1980-2020)	CF	D	●	●	●	×	●	×	×	×	●	●	●	5.5	6X
121	Spring Pal	Gifu World Rose Garden, Japan	2016	Floribunda	2004	V(1980-2020)	CF	D	●	●	●	●	●	×	×	×	●	×	×	1.8	2X
69	Summer snow	Hirakata Park Rose Garden, Osaka, Japan	2016	Floribunda	1938	III (1900-1940)	CF	D	●	●	●	●	●	×	×	×	●	×	●	1.8	2X
111	Summer snow	Gifu World Rose Garden, Japan	2016	Floribunda	1938	III (1900-1940)	CF	D	●	●	●	●	●	×	×	×	●	×	●	1.6	2X
124	Summer Snow, Climbing	Gifu World Rose Garden, Japan	2016	Floribunda	1936	III (1900-1940)	OF	D	●	●	●	●	●	×	×	×	●	×	●	1.7	2X
54	Sweet Dream	Hirakata Park Rose Garden, Osaka, Japan	2016	Floribunda	1988	V(1980-2020)	RB	D	●	●	●	×	●	●	×	×	●	●	●	3	3X
57	Milky Way	Hirakata Park Rose Garden, Osaka, Japan	2016	Miniature	2005	V(1980-2020)	CF	D	●	●	●	●	●	×	×	×	●	×	●	2.3	2X
164	Red Cascade	Gifu World Rose Garden, Japan	2016	Miniature	1976	IV (1940-1980)	RB	D	●	●	●	×	●	×	×	×	●	●	●	2.5	3X
91	Altissimo	Gifu World Rose Garden, Japan	2016	Large-Flowered Climber	1966	IV (1940-1980)	RB	S	●	●	●	×	●	×	×	×	●	●	●	4	4X
88	Awakening	Gifu World Rose Garden, Japan	2016	Large-Flowered Climber	1935	III (1900-1940)	ORB	D	●	●	●	●	×	×	×	●	●	●	●	3.1	3X
53	Blanc Pierre de Ronsard	Hirakata Park Rose Garden, Osaka, Japan	2016	Large-Flowered Climber	1999	V(1980-2020)	RB	D	●	●	●	●	●	●	×	×	●	×	●	4	4X
51	Butterscotch	Hirakata Park Rose Garden, Osaka, Japan	2016	Large-Flowered Climber	1986	V(1980-2020)	RB	D	●	●	●	●	●	●	×	×	●	×	●	3.4	3X
50	Kojo no Tsuki	Nakanoshima Rose Garden, Osaka, Japan	2016	Large-Flowered Climber	1975	IV (1940-1980)	RB	D	×	●	●	×	×	×	×	×	●	●	●	3	3X
80	New Dawn	Hirakata Park Rose Garden, Osaka, Japan	2016	Large-Flowered Climber	1930	III (1900-1940)	RB	D	●	●	●	●	×	×	×	●	●	×	●	3	3X
130	New Dawn	Gifu World Rose Garden, Japan	2016	Large-Flowered Climber	1930	III (1900-1940)	RB	D	●	●	●	●	×	×	×	●	●	×	●	2.5	3X
7	Super Excelsa	Nagai Botanical Garden, Osaka, Japan	2016	Large-Flowered Climber	1986	V(1980-2020)	ORB	D	×	●	●	×	×	×	×	×	●	×	●	1.3	2X
72	Kew Rambler	Hirakata Park Rose Garden, Osaka, Japan	2016	Rambler	1913	III (1900-1940)	OF	S	×	×	×	×	×	×	×	×	×	×	●	1.3	2X
40	Alnwick Castle	Nakanoshima Rose Garden, Osaka, Japan	2016	Shrub	2002	V(1980-2020)	CF	D	●	●	●	●	×	●	×	×	●	●	×	5.1	6X
99	Cardinal Hume	Gifu World Rose Garden, Japan	2016	Shrub	1984	V(1980-2020)	RB	D	●	●	●	×	●	×	×	●	●	●	●	3.6	4X
87	Eye Opener	Gifu World Rose Garden, Japan	2016	Shrub	1987	V(1980-2020)	ORB	S	●	●	×	×	×	●	×	×	●	●	●	3.6	4X
41	Heritage	Nakanoshima Rose Garden, Osaka, Japan	2016	Shrub	1985	V(1980-2020)	CF	D	●	●	●	●	×	●	×	×	●	×	●	4.7	4X
11	Kaleidoscope	Nagai Botanical Garden, Osaka, Japan	2016	Shrub	1998	V(1980-2020)	CF	D	●	●	●	×	●	●	×	×	●	×	×	2.5	3X
26	Mainaufeuer	Nagai Botanical Garden, Osaka, Japan	2016	Shrub	1990	V(1980-2020)	CF	D	●	●	●	×	●	×	×	×	●	●	×	3.4	3X
43	Peach Blossom	Nakanoshima Rose Garden, Osaka, Japan	2016	Shrub	1990	V(1980-2020)	ORB	D	●	●	●	●	●	×	×	×	●	●	●	4.6	4X
39	Pink Knock Out	Nakanoshima Rose Garden, Osaka, Japan	2016	Shrub	2004	V(1980-2020)	CF	S	●	●	×	●	●	×	×	×	●	●	×	4.8	4X
149	Poul Alf	Gifu World Rose Garden, Japan	2016	Shrub	1990	V(1980-2020)	RB	D	●	●	●	●	×	●	×	×	●	●	●	2.6	3X
173	Robusta	Gifu World Rose Garden, Japan	2016	Shrub	1979	IV (1940-1980)	ORB	S	●	●	×	●	×	×	×	×	●	×	●	2.6	3X
6	Snow Goose	Nagai Botanical Garden, Osaka, Japan	2016	Shrub	1997	V(1980-2020)	RB	D	●	●	×	×	●	×	×	×	●	×	●	1.7	2X
58	The Prince	Hirakata Park Rose Garden, Osaka, Japan	2016	Shrub	1993	V(1980-2020)	CF	D	●	●	●	●	●	×	×	×	●	×	×	3.4	3X
52	William Morris	Hirakata Park Rose Garden, Osaka, Japan	2016	Shrub	1999	V(1980-2020)	RB	D	●	●	●	●	×	×	×	×	●	×	●	4.1	4X
204	Rosa chinensis var. spontanea	Gifu International Academy of Horticulture, Gifu, Japan	2017	Species	/	/	OF	S	●	×	×	×	×	●	×	×	×	×	●
301	Rosa chinensis var. spontanea	Wild plant, Pingwu, Sicuan, China	2018	Species	/	/	OF	S	×			×	×	×	×	×	×		●
304	Rosa chinensis var. spontanea	Wild plant, Pingwu, Sicuan, China	2018	Species	/	/	OF	S	×			×	×	×	×	×	×		●
305	Rosa chinensis var. spontanea	Wild plant, Pingwu, Sicuan, China	2018	Species	/	/	OF	S	×			×	×	×	×	×	×		●
306	Rosa chinensis var. spontanea	Wild plant, Pingwu, Sicuan, China	2018	Species	/	/	OF	S	×			×	×	×	×	×	×		●
309	Rosa chinensis var. spontanea	Wild plant, Pingwu, Sicuan, China	2018	Species	/	/	OF	S	×			×	×	×	×	×	×		●
310	Rosa chinensis var. spontanea	Wild plant, Pingwu, Sicuan, China	2018	Species	/	/	OF	S	×			×	×	×	×	×	×		●
315	Rosa chinensis var. spontanea	Wild plant, Dujiangyan, Sicuan, China	2018	Species	/	/	OF	S	●			×	×	●	×	×	×		●
351	Rosa chinensis var. spontanea	Hamadera Park, Osaka, Japan	2017	Species	/	/	OF	S	×			×	×	×	×	×	×		●
403	Rosa chinensis var. spontanea	Wild plant, Pingwu, Sicuan, China	2019	Species	/	/	OF	S	×			×	×	×	×	×	×		●
404	Rosa chinensis var. spontanea	Wild plant, Pingwu, Sicuan, China	2019	Species	/	/	OF	S	×			×	×	×	×	×	×		●
405	Rosa chinensis var. spontanea	Wild plant, Pingwu, Sicuan, China	2019	Species	/	/	OF	S	×			×	×	×	×	×	×		●
406	Rosa chinensis var. spontanea	Wild plant, Pingwu, Sicuan, China	2019	Species	/	/	OF	S	×			×	×	×	×	×	×		●
407	Rosa chinensis var. spontanea	Wild plant, Pingwu, Sicuan, China	2019	Species	/	/	OF	S	×			×	×	×	×	×	×		●
408	Rosa chinensis var. spontanea	Wild plant, Pingwu, Sicuan, China	2019	Species	/	/	OF	S	×			×	×	×	×	×	×		●
409	Rosa chinensis var. spontanea	Wild plant, Pingwu, Sicuan, China	2019	Species	/	/	OF	S	×			×	×	×	×	×	×		●
410	Rosa chinensis var. spontanea	Wild plant, Pingwu, Sicuan, China	2019	Species	/	/	OF	S	×			×	×	×	×	×	×		●
411	Rosa chinensis var. spontanea	Wild plant, Pingwu, Sicuan, China	2019	Species	/	/	OF	S	×			×	×	×	×	×	×		●
412	Rosa chinensis var. spontanea	Wild plant, Pingwu, Sicuan, China	2019	Species	/	/	OF	S	×			×	×	×	×	×	×		●
413	Rosa chinensis var. spontanea	Wild plant, Pingwu, Sicuan, China	2019	Species	/	/	OF	S	×			×	×	×	×	×	×		●
414	Rosa chinensis var. spontanea	Wild plant, Pingwu, Sicuan, China	2019	Species	/	/	OF	S	×			×	×	×	×	×	×		●
415	Rosa chinensis var. spontanea	Wild plant, Pingwu, Sicuan, China	2019	Species	/	/	OF	S	×			×	×	×	×	×	×		●
416	Rosa chinensis var. spontanea	Wild plant, Pingwu, Sicuan, China	2019	Species	/	/	OF	S	×			×	×	×	×	×	×		●
431	Rosa chinensis var. spontanea	The City of Sakura Rose Garden, Chiba, Japan	2018	Species	/	/	OF	S	×			×	×	×	×	×	×		●
432	Rosa chinensis var. spontanea	Baranoie Rose Nurseries, Japan	2019	Species	/	/	OF	S	●			×	×	●	×	×	×		●
433	Rosa chinensis var. spontanea	Tenkuu Rose Nurseries, Japan	2019	Species	/	/	OF	S	●			×	×	●	×	×	×		●
434	Rosa chinensis var. spontanea	e-flower Rose Nurseries, Japan	2019	Species	/	/	OF	S	●			×	×	●	×	×	×		●
619	Rosa chinensis var. spontanea	Gifu World Rose Garden, Japan	2020	Species	/	/	OF	S	×		×	×	×	×	×	×	×		●
620	Rosa chinensis var. spontanea	Gifu World Rose Garden, Japan	2020	Species	/	/	OF	S	×		×	×	×	×	×	×	×		●
621	Rosa chinensis var. spontanea	Gifu World Rose Garden, Japan	2020	Species	/	/	OF	S	×		×	×	×	×	×	×	×		●
622	Rosa chinensis var. spontanea	Gifu World Rose Garden, Japan	2020	Species	/	/	OF	S	×		×	×	×	×	×	×	×		●
623	Rosa chinensis var. spontanea	Gifu World Rose Garden, Japan	2020	Species	/	/	OF	S	×		×	×	×	×	×	×	×		●
624	Rosa chinensis var. spontanea	Gifu World Rose Garden, Japan	2020	Species	/	/	OF	S	×		×	×	×	×	×	×	×		●
625	Rosa chinensis var. spontanea	Gifu World Rose Garden, Japan	2020	Species	/	/	OF	S	×		×	×	×	×	×	×	×		●
213	Rosa gigantea	Gifu International Academy of Horticulture, Gifu, Japan	2017	Species	/	/	OF	S	●	×	×	×	×	●	×	×	×	×	●
238	Rosa gigantea	Baranoie Rose Nurseries, Japan	2014	Species	/	/	OF	S	×		×	×	×	×	×	×
400	Rosa gigantea	Rose garden, Changzhou, Jiangsu, China	2019	Species	/	/	OF	S	×			×	×	×	×	×
420	Rosa gigantea (Pink flower)	Wild plant, Dali, Yunnan, China	2019	Species	/	/	OF	S	●	×	×	×	×	×	●	×	×	×	●
421	Rosa gigantea	Wild plant, Dali, Yunnan, China	2019	Species	/	/	OF	S	×	×	×	×	×	×	×	×	×	×	●
436	Rosa gigantea	Gifu International Academy of Horticulture, Gifu, Japan	2019	Species	/	/	OF	S	●			×	×	●	×	×
626	Rosa gigantea	Gifu World Rose Garden, Japan	2020	Species	/	/	OF	S	×		×	×	×	×	×	×
422	Rosa lucidissima	Wild plant, Guizhon, China	2019	Species	/	/	OF	S	×			×	×	×	×	×
423	Rosa lucidissima	Wild plant, Guizhon, China	2019	Species	/	/	OF	S	×			×	×	×	×	×
256	Rosa moschata	Baranoie Rose Nurseries, Japan	2014	Species	/	/	RB	S	×	×	×	×	×	×	×	×	×	×	●
606	Rosa moschata	The City of Sakura Rose Garden, Chiba, Japan	2020	Species	/	/	RB	S	×	×	×	×	×	×	×	×	×	×	●
180	Rosa multiflora	Hamadera Park, Osaka, Japan	2012	Species	/	/	OF	S	×	×	×	×	×	×	×	×	×	×	●
193	Rosa multiflora	Keisei Rose Nurseries, Inc., Japan	2014	Species	/	/	OF	S	×	×	×	×	×	×	×	×	×	×	●
426	Rosa multiflora	Wild plant, Emeishan City, Sichuan, China	2019	Species	/	/	OF	S	×			×	×	×	×	×
639	Rosa multiflora	Toyama Green, Rose Nurseries, Japan	2020	Species	/	/	OF	S	×		×	×	×	×	×	×
231	Rosa multiflora (Thornless)	Nihon Kaki Garden Center, Japan	2015	Species	/	/	OF	S	×		×	×	×	×	×	×
236	Rosa multiflora (Thornless)	Keisei Rose Nurseries, Inc., Japan	2014	Species	/	/	OF	S	×		×	×	×	×	×	×
419	Rosa multiflora (Thornless)	Wild plant, Lijiang, Yunnan, China	2019	Species	/	/	OF	S	●			●	×	×	×	×
424	Rosa multiflora (Thornless)	Wild plant, Emeishan City, Sichuan, China	2019	Species	/	/	OF	S	×			×	×	×	×	×
629	Rosa multiflora (Thornless)	Keisei Rose Nurseries, Inc., Japan	2020	Species	/	/	OF	S	×		×	×	×	×	×	×	×
634	Rosa multiflora (Thornless)	Keisei Rose Nurseries, Inc., Japan	2020	Species	/	/	OF	S	×		×	×	×	×	×	×
216	Rosa multiflora var. cathayensis	Hamadera Park, Osaka, Japan	2013	Species	/	/	OF	S	×		×	×	×	×	×	×
312	Rosa multiflora var. cathayensis	Wild plant, Dujiangyan, Sicuan, China	2018	Species	/	/	OF	S	×			×	×	×	×	×
314	Rosa multiflora var. cathayensis	Wild plant, Dujiangyan, Sicuan, China	2018	Species	/	/	OF	S	×			×	×	×	×	×
318	Rosa multiflora var. cathayensis	Wild plant, Emeishan City, Sichuan, China	2018	Species	/	/	OF	S	×		×	×	×	×	×	×
425	Rosa multiflora var. cathayensis	Wild plant, Emeishan City, Sichuan, China	2019	Species	/	/	OF	S	×			×	×	×	×	×
427	Rosa multiflora var. cathayensis	Wild plant, Emeishan City, Sichuan, China	2019	Species	/	/	OF	S	×			×	×	×	×	×
429	Rosa multiflora var. cathayensis	Wild plant, Emeishan City, Sichuan, China	2019	Species	/	/	OF	S	●			×	×	●	×	×
637	Rosa multiflora var. cathayensis	The City of Sakura Rose Garden, Chiba, Japan	2020	Species	/	/	OF	S	×		×	×	×	×	×	×
638	Rosa multiflora var. cathayensis	The City of Sakura Rose Garden, Chiba, Japan	2020	Species	/	/	OF	S	●		×	×	×	●	×	×
353	Rosa luciae	Hamadera Park, Osaka, Japan	2017	Species	/	/	OF	S	×			×	×	×	×	×
593	Rosa brunonii	Gifu World Rose Garden, Japan	2020	Species	/	/	OF	S	×		×	×	×	×	×	×
594	Rosa brunonii	Gifu World Rose Garden, Japan	2020	Species	/	/	OF	S	×		×	×	×	×	×	×
600	Rosa brunonii	The City of Sakura Rose Garden, Chiba, Japan	2020	Species	/	/	OF	S	●		×	●	×	×	×	×
607	Rosa brunonii	Himeno Rose Nurseries, Japan	2020	Species	/	/	OF	S	●		×	●	×	×	×	×
302	Rosa rubus	Wild plant, Pingwu, Sicuan, China	2018	Species	/	/	OF	S	×			×	×	×	×	×
308	Rosa rubus	Wild plant, Pingwu, Sicuan, China	2018	Species	/	/	OF	S	×			×	×	×	×	×
428	Rosa rubus	Wild plant, Emeishan City, Sichuan, China	2019	Species	/	/	OF	S	●			×	×	×	×	●
430	Rosa rubus	Wild plant, Emeishan City, Sichuan, China	2019	Species	/	/	OF	S	×			×	×	×	×	×
597	Rosa soulieana	The City of Sakura Rose Garden, Chiba, Japan	2020	Species	/	/	OF	S	×		×	×	×	×	×	×
598	Rosa soulieana	The City of Sakura Rose Garden, Chiba, Japan	2020	Species	/	/	OF	S	●		×	×	×	×	●	×
596	Rosa helenae	The City of Sakura Rose Garden, Chiba, Japan	2020	Species	/	/	OF	S	●		×	×	×	×	●	×
608	Rosa helenae	Himeno Rose Nurseries, Japan	2020	Species	/	/	OF	S	●		×	×	×	×	●	×
206	Rosa hirtula	Gifu International Academy of Horticulture, Gifu, Japan	2017	Species	/	/	OF	S	×	×	×	×	×	×	×	×	×	×	●
303	Rosa hirtula	Wild plant, Pingwu, Sicuan, China	2018	Species	/	/	OF	S	×			×	×	×	×	×
86	Rosa roxburghii	Hirakata Park Rose Garden, Osaka, Japan	2016	Species	/	/	ORB	D	×	×	×	×	×	×	×	×	×	×	●	1.3	2X
205	Rosa roxburghii	Gifu International Academy of Horticulture, Gifu, Japan	2017	Species	/	/	ORB	D	×	×	×	×	×	×	×	×	×	×	●
605	Rosa anemoneflora	Gifu World Rose Garden, Japan	2020	Species	/	/	OF	D	×	×	×	×	×	×	×	×	×	×	●
23	Rosa rugosa	Nagai Botanical Garden, Osaka, Japan	2016	Species	/	/	RB	S	×	×	×	×	×	×	×	×	×	×	●	0.7	2X
627	Rosa fedtschenkoana	Hiroshima City Botanical Garden, Japan	2020	Species	/	/	RB	S	×		×	×	×	×	×	×
79	Rosa spinosissima	Hirakata Park Rose Garden, Osaka, Japan	2016	Species	/	/	OF	S	×	×	×	×	×	×	×	×	×	×	●	2.7	3X
307	Rosa banksiae	Wild plant, Pingwu, Sicuan, China	2018	Species	/	/	OF	S	×			×	×	×	×	×
263	Rosa laevigata	Ogami Farm, Rose Nurseries, Japan	2018	Species	/	/	OF	S	×		×	×	×	×	×	×
65	Rosa primula	Hirakata Park Rose Garden, Osaka, Japan	2016	Species	/	/	OF	S	×	×	×	×	×	×	×	×	×	×	●	1.3	2X
100	Rosa bracteata	Gifu World Rose Garden, Japan	2016	Species	/	/	ORB	S	×	×	×	×	×	×	×	×	×	×	●	1.5	2X
66	Rosa canina	Hirakata Park Rose Garden, Osaka, Japan	2016	Species	/	/	OF	S	×	×	×	×	×	×	×	×	×	×	●	4.3	4X
59	Rosa rubiginosa	Hirakata Park Rose Garden, Osaka, Japan	2016	Species	/	/	OF	S	×	×	×	×	×	×	×	×	×	×	●	3.8	4X
82	Rosa glauca	Hirakata Park Rose Garden, Osaka, Japan	2016	Species	/	/	OF	S	×	×	×	×	×	×	×	×	×	×	●	3.1	3X
81	Rosa xanthina	Hirakata Park Rose Garden, Osaka, Japan	2016	Species	/	/	OF	S	×	×	×	×	×	×	×	×	×	×	●	1.4	2X

## Sheet: Table D7
Sequence name	Gene	Source plant (data)	Sequence (5' to 3')
S21_CDS_TF	S-RNase	TF	ATGGCAGTAGTGACATCGTCGTTCTCTCTTATTATCCTTACCTTTGCTTTCTTCCGGTGTTTCTGTTTGAGCATCGCGACCTACGATTATTTTCAATTTGTGCAGCAATGGCCACCAAACTTCTGCTATGGTAGATATCCTGGTTGCAATAACACGCTATCATTCACCATTCATGGCTTGTGGCCAAATAATTTTTCTCAAGTTTATTACAATCATAATTGTCAAGGGAACGGATTTGACTATCAGATGTTTTCAAATCAAACATTGGTAAACGACCTGACTCGCTCTTGGCCGGACCTGAGAAATGGGAACCATAGAAGGTTTTGGATAGAGCAGTGGGATAAACATGGCCGATGCTCACAACAGACATATACACAAACGCGATACTTCCAGCGCTCC…
S1w_CDS_RW	S-RNase	RW (SRR6175520)	ATGGCAATGTTGAAATCATGGTTCGCTTTAATTGTTATTGCTTTTGCTCTCTGTTTCACTATGAGTTTTGGATCCTATGAATATTTTAAATTTGTGGTACAATGGCCACAAGCGCACTGCCGCATTAAAAGATGCAAACCCCAAGCCTTGCAACAGAAAATTTACACCATCCATGGCCTATGGCCAAGTAATTATTCGAAATCTCCCGTGGAGTACTGCATGGCATCGCCATTTCAAAATCCGGCTCCTCCATTGGAAGCCAGACTGAAGATCTCTTGGCCCAACCTAGAATATGGGAGTGATGCATCGTTTTGGAAAAGAGAGTGGGACAGACATGGCACTTGTTCGATGCAGACACTTACACAAACCCAATACTTCGATCGAGCCCATAAAATTTGG…
RoKN1_1	RC3G0335800/Chr3g0457121	TF/RW	CTAAACCGGTTGTTGAAGCCACCGCATTCTTGAGCAACATTGAATTGCAGCTTAGCAACCTCTGCAAAGGCACATTTCAGAAACCCAACTCGGACTATCATTCAACTGGTATGCATTGGTTTAGCTTAAAGCTTAGTAAACGGGATAATCACTCAGCTGGTTTGCATTAATTTAGTTTTGGGGTTTCCCACCGTAAATCATGACTTCATGGTAATTACAAGATGATGTTTGATGCCCTAGAAATTAGGAGGAGTCATATCTGAGTGGAAGTGACAGGTACAAAGTGTTACTTTGAGGTTAGTTTTTTTTTTTTTTTGGGAACATACTTTGAGGGTAGTTGAGCTCATAAATTACACTTTTGATAGATCAGTAATTACCCATATGCTTCCATTGCTAGTG…
RoKN1_2	RC3G0335800/Chr3g0457121	RW (SRR6175520)	CTAAACCGGTTGTTGAAGCCACCGCATTCTTGAGCAACATTGAATTGCAGCTTAGCAACCTCTGCAAAGGCACATTTCAGAAACCCAACTCGGACTATCATTCAACTGGTATGCATTGGTTTAGCTTAAAGCTTAGTAAACGGGATAATCACTCAGCTGGTTTGCATTAATTTAGTTTTGGGGTTTCCCACCGTAAATCATGACTTCATGGTAATTACAAGATGATGTTTGATGCCCTAGAAATTAGGAGGAGTCATATCTGAGTGGAAGTGACAGGTACAAAGTGTTACTTTGAGGTTAGTTTTTTTTTTTTGGGAACATACTTTGAGGGTAGTTGAGCTCATAAATTACACTTTTGATAGATCAGTAATTACCCATATGCTTCCATTGCTAGTGTTA…
RoKN1_3	RC3G0335800/Chr3g0457121	TF	CTAAACCGGTTGTTGAAGCCACCGCATTCTTGAGCAACATTGAATTGCAGCTTAGCAACCTCTGCAAAGGCACATTTCAGAAACCCAACTCGGACTATCATTCAACTGGTATGCATTGGTTTAGTTTTAAGCTTAGTAAACGGGATAATCACTCAGCTGGTTTGCATTAATTTAGTTTTTGGGTTTCCCACCGTAAATCATGGCTTCTTGGTAATTACAAGATGATGTTTGATGCCCTAGAAATTAGGAGGAGTCATATCTGAGTGGAAGTGACAGGTACAAAGTGTTACTTTGAGGTTAGTTTTTTTTTTTTTGGGAACATACTTTGAGGGTAGTTGAGCTCATAAATTACACTTTTGATAGATCAGTAATTACCCATATGCTTCCATTGCTAGTGTT…
Ro227F1R1_a	Chr3g0457471	TF	ACTGCGAAGGGGCTTTTACTAGAGGTAATTTACATACAGTACAAACAAAAATTTCACCACACTCTCACGTGACATCACGTGCTCAACATTTCTCGACCGCTGATCGGAATCTCCGCCGGCAATTGAAGGTCGGTCAGACGGTGCAGCCGCAGAAGACGAAGAAGAAGAAGAGCATCGAGACCAAGGCTACCGACTCCACGGCTGTGACCATCGACCAGACGACGTCGTCCACCACGATCGACAGGCTCAGCTCCGGCAACCAACTCCGCGGGGTCCACCCCATCGATGACCGGAATGCTGACGTGAATCG
Ro227F1R1_b	Chr3g0457471	TF/RW	ACTGCGAAGGGGCTTTTACTAGAGGTAATTTACATACAGTACAAACAAAAATTTCACCGCACTCTCACGTGACATCACGTGCTCAACATTTCTCGACCGCTGATCGGAATCTCCGCCGGCAATTGAAGGTTGGTCAGACGGTGCAGCCGCAGAAGACGAAGAAGAAGAAGAGCATCGAGACCAAGGCTACCGACTCCACGGCTGTGACCATCGACCAGACGACGTCGTCCACCACGATCGACAGGCTCAGCTCCGGCAACCAACTCAGCGGGGTCCACCCAATCGATGACCGGAATGCTGACGTGAATCG
Ro227F1R1_c	Chr3g0457471	RW	ACTGCGAAGGGGCTTTTACTAGAGGTAATTTACATACAGTACAAACAAAAATTTCACCACACTCTCACGTGACATCACGTGCTCAACATTTCTCTACCGCTGATCGGAATCTCCGCCGGCAATTGAAGGTCGGTCAGACGGTGCAGCCGCAGAAGACGAAGAAGAAGAAGAGCATCGAGACCAAGGCTACCGACTCCACGGCTGTGACCATCGACCAGACGACGTCGTCCACCACGATCGACAGGCTCAGCTCCGGCAACCAACTCAGCGGGGTCCACCCAATCGATGACCGGAATGCTGACGTGAATCG
Ro224F5R5_a	Chr3g0457441	TF	ATTTTCTGCCGGTAGCATGGCCCCAATTGATATCTCATTATTCCGATATGGACTTCTGGGAAACAGAGTACAATAGCCATGGTACTTGCTCGAAGAACAATCTGAGCCAGACGGAATATTTTAAGAAAGCTTACTGGATGTGGTATCAATATCATGCATATCAGCTGTCTGCAATCGCACCGTCACCAATCTACCCTGGAAATTACTATTATCGCATTGACCTTGAAAATGCCATTCAGCGAGTGACTGTACCAGCCTCTGCTTAGGTGCAGGCAGATAACAGTAGGTACAGTTGATTTTTGGTATTTGGAGGAAGTCATAATTTGCTTTGATGATATGGGAAACAACATTGTCCCTTGTGGTCGAC
Ro224F5R5_b	Chr3g0457441	TF/RW	ATTTTCTGCCGGTAGCATGGCCCCAATTGATATCTCATTATTCCGATATGGACTTCTGGGAAACAGAGTACAATAGCCATGGTACTTGCTCGAAGAACAATCTGAGCCAGACGGAATATTTTAAGAAAGCTTACTGGATGTGGTATCAATATCATGCATATCAGCTGTCTGCAATCGCACCGTCACCAATCTACCCTGGAAATTACTATTATCGCATTGACCTTGAAAATGCCATTCAGCGAGTGACTGTACCAGCCTCTGCTTAGGTGCAGGCAGATACGAGTAGGTACAGTTGATTTTTGGTATTTGGAGGAAGTCATAATTTGCTTTGATGATATGGGAAACAACATTGTCCCTTGTGGTCGAC
Ro224F5R5_c	Chr3g0457441	RW	ATTTTCTGCCGGTAGCATGGCCCCAATTGATATCTCATTATTCCGATATGGACTTCTGGGAAACAGAGTACAATAGCCATGGTACTTGCTCGAAGAACAATCTGAGCCAGACGGAATATTTTAAGAAAGCTTACTGGATGTGGTATCAATATCATGCATATCAGCTGTCTGCAATCGCACCGTCACCAATCTACCCTGGAAATTACTATTATCGCATTGACCTTGAAAGACTGTACCAGCCTCTGCTTAGGTGCAGGCAGATAAGAGTAGGTACAGTTGATTTTTGGTATTTGGAGGAAGTCATAATTTGCTTTGATGATATGGGAAACAACATTGTCCCTTGTGGTCGAC
SC3_SRNase_gDNA_partial	SC3_SRNase	Slater's Crimson China (613)	ATTCNCCNTTCNTGGCTTGTGGCCAAGTAATTTTTCAGACATTCCAGGGGATAAGTGCAAGGGGGCACTCTTTAACGACAGTCTGGTAATAGATTGTTTCATTGTTCTTATTATTATTATTTTTACCAAATTTCATTTTTCCAATTAGACTCTTCAGATTTTATCATGGTTTTGTGACGAAATGTAGATGAGTCAAGATCCAACATTGGTATCCCAACTACAGAGATCGTGGCCAGACGTGGGAGGTGGAGATGATATGGGGTTTTGGGGACGTCAGTGGGATAAACATGGCAAATGCTCRGATCAGAC
SC4_SRNase_gDNA_partial	SC4_SRNase	Rosa chinensis (641)	TCAATTTGTGCAGCAATGGCCACCGAACTTTTGTTTTAATAGAGTGAATCAAACTTGCAAAAAAACTCCGGAAGAAAAGCTAACCATTCATGGCCTGTGGCCGAGTAACTTTTCACATATTAACTACAGGCATCAATGCCAAGGGAACGCATTTAGCCAACTGGTATATATTAACCATTGAACTTCTTTATTAAAATTATTTAAAGATCTTGTGCTCTTAGTTATTAGTTATGAATAGGGTCAGAATACACTTAAATAGTTAATTTGAACAAATAATTGATTGAGAATACTTAAATAGTTTACACTTCATGCTGCATTTTTGTTATACTTTTAATTTTTTCTTACTCACAAAATGTATTTAATGCTTTAGATGCTGCAAAATCAAACGATGCTAGATCA…
SC5_CDS_Mutabilis	SC5_SRNase	Mutabilis	ATGGTAGCAGTGACATCGTCGTTCTCTCTTCTTGTTCTTACTTTTGCTCTCTTCCAGTGTTTCTCTTTGGGCACCGCCAGCTACGATTATTTTCAATTTGTGCAGCAATGGCCACCACACTTCTGCTACGGTACCAATCGTCCTTGCATAAATAACAGGCAATCATTCACCATTCATGGCTTGTGGCCAAGTAATTTTTCACAAGTTCTTTACAACTATAATTGCGGTGGGGCCGCATTTAACAATGGGATGTTTGCAAATCAGACATTGGTAAACGACCTGACTCGCTCTTGGCCGGACCTGAAAAGAGGGAACAATAAAAGGTTTTGGGAAGAGCAGTGGGATAAGCATGGCAAATGCTCAGTACAGACGTATACACAAACGCAATACTTCCAGCGC…

## Sheet: References
No
1	Hibrand Saint-Oyant L, Ruttink T, Hamama L, et al. 2018. A high-quality genome sequence of Rosa chinensis to elucidate ornamental traits. Nature Plants 4: 473-484.
2	Nakamura N, Hirakawa H, Sato S, et al. 2018. Genome structure of Rosa multiflora, a wild ancestor of cultivated roses. DNA Res. 25: 113-121.
3	Raymond O, Gouzy J, Just J, et al. 2018. The Rosa genome provides new insights into the domestication of modern roses. Nature Genet. 50: 772-777.
4	Remay A, Lalanne D, Thouroude T, et al. 2009. A survey of flowering genes reveals the role of gibberellins in floral control in rose. Theor Appl Genet. 119:767-81.
5	Chen F, Su L, Hu S, et al. 2021. A chromosome-level genome assembly of rugged rose (Rosa rugosa) provides insights into its evolution, ecology, and floral characteristics. Hortic Res 8, 141.
6	Zang F, Ma Y, Tu X, et al. 2021. A high-quality chromosome-level genome of wild Rosa rugosa, DNA Res. 28: dsab017.
